# Supplementary material for: Genome-Wide Identification and Expression Analysis of Calmodulin and Calmodulin-like Genes, Revealing CaM3 and CML13 Participating in Drought Stress in Phoebe bournei
Source: Int J Mol Sci. 2023 Dec 30;25(1):545. doi: 10.3390/ijms25010545 (PMC10778748; doi:10.3390/ijms25010545)
Supplement: Supplementary file 1 [file ijms-25-00545-s001.zip]

Archive with 10 entries (9 files):
- Supplementary Files/
- Supplementary Files/Table S1.xlsx
- Supplementary Files/Table S2.xlsx
- Supplementary Files/Table S3.xlsx
- Supplementary Files/Table S4.xlsx
- Supplementary Files/Table S5.xlsx
- Supplementary Files/Table S6.xlsx
- Supplementary Files/Table S7.xlsx
- Supplementary Files/Table S8.xlsx
- Supplementary Files/Table S9.xlsx
