# Supplementary material for: Genome-Wide Identification and Expression Analysis of Calmodulin and Calmodulin-like Genes, Revealing CaM3 and CML13 Participating in Drought Stress in Phoebe bournei
Source: Int J Mol Sci. 2023 Dec 30;25(1):545. doi: 10.3390/ijms25010545 (PMC10778748; doi:10.3390/ijms25010545)
Supplement: Supplementary file 1 [file ijms-25-00545-s001.zip › Supplementary Files/Table S2.xlsx]

## Sheet: Table S2
Table S2 List of the 65 PbCaMs/CMLs identified in this study
Number	Gene Name	Gene ID	EF-hands	Size(aa)	MW(Da)	pI	Stability	GRAVY	Intron	Exon	Predicted Location
1	PbCaM1	Phbou.01G3390.1	4	149	16847.7	4.11	S	-0.619	1	2	nucl
2	PbCaM2	Phbou.01G3756.1	4	149	16960.8	4.15	S	-0.645	3	4	nucl
3	PbCaM3	Phbou.02G2041.1	4	149	16847.7	4.11	S	-0.619	1	2	nucl
4	PbCaM4	Phbou.02G2258.1	4	149	16946.8	4.14	S	-0.645	3	4	nucl
5	PbCaM5	Phbou.03G0765.1	4	184	20895.4	4.53	S	-0.726	2	3	nucl
6	PbCML1	Phbou.01G0114.1	4	152	17318.5	4.43	S	-0.534	0	1	nucl
7	PbCML2	Phbou.01G2120.1	3	267	31008.5	4.72	U	-0.163	8	9	cyto
8	PbCML3	Phbou.01G2750.1	4	178	20050.4	4.68	U	-0.607	0	1	nucl
9	PbCML4	Phbou.01G3270.1	4	202	22180.7	4.73	U	-0.458	0	1	nucl
10	PbCML5	Phbou.01G3296.1	2	309	33455.6	6.32	U	-0.488	4	5	plas
11	PbCML6	Phbou.01G3509.1	2	180	20427.5	4.55	U	-0.218	0	1	nucl
12	PbCML7	Phbou.01G3607.1	4	158	17140.9	4.48	S	-0.581	0	1	nucl
13	PbCML8	Phbou.01G3608.1	2	84	9207.25	4.28	S	-0.329	0	1	cyto
14	PbCML9	Phbou.01G3609.1	4	188	20745.9	4.46	U	-0.627	0	1	nucl
15	PbCML10	Phbou.01G3684.1	4	185	20863.5	4.69	U	-0.563	0	1	mito
16	PbCML11	Phbou.02G0580.1	4	170	18734.9	4.51	U	-0.279	0	1	nucl
17	PbCML12	Phbou.02G0653.1	4	154	17542.3	4.41	U	-0.725	3	4	nucl
18	PbCML13	Phbou.02G0654.1	4	151	16775.5	4.04	S	-0.362	3	4	cyto
19	PbCML14	Phbou.02G1124.1	3	179	20043.3	4.57	U	-0.46	0	1	chlo
20	PbCML15	Phbou.02G1947.1	2	254	27554.1	5.82	U	-0.256	4	5	chlo
21	PbCML16	Phbou.02G2189.1	4	155	16726.4	4.66	U	-0.714	0	1	nucl
22	PbCML17	Phbou.02G2224.1	4	186	20546.2	4.49	U	-0.269	0	1	mito
23	PbCML18	Phbou.02G2731.1	3	442	48601.8	4.68	U	-0.393	2	3	chlo
24	PbCML19	Phbou.02G3194.1	3	156	18262.6	4.32	U	-0.406	0	1	nucl
25	PbCML20	Phbou.02G3457.1	2	195	22392.2	4.68	S	-0.505	0	1	chlo
26	PbCML21	Phbou.03G0495.1	4	210	23256.6	4.3	S	-0.151	0	1	chlo
27	PbCML22	Phbou.03G0630.1	2	206	23201.5	4.73	U	-0.196	0	1	chlo
28	PbCML23	Phbou.03G0949.1	2	269	29341.1	5.96	U	-0.441	4	5	plas
29	PbCML24	Phbou.03G0979.1	2	177	19482.8	4.84	U	-0.294	0	1	mito
30	PbCML25	Phbou.03G1474.1	4	196	21268.5	5.26	U	-0.592	0	1	mito
31	PbCML26	Phbou.03G2156.1	2	84	9476.66	4.64	S	-0.387	0	1	cyto
32	PbCML27	Phbou.03G2157.1	4	166	17825.4	4.39	U	-0.753	0	1	nucl
33	PbCML28	Phbou.03G3326.1	4	212	23380.7	5.17	U	-0.394	0	1	chlo
34	PbCML29	Phbou.04G0647.1	4	160	17662.8	4.04	S	-0.168	0	1	nucl
35	PbCML30	Phbou.04G1807.1	4	230	26242.8	4.58	U	-0.438	3	4	mito
36	PbCML31	Phbou.04G2103.1	2	169	19492.1	5.7	S	-0.17	0	1	nucl
37	PbCML32	Phbou.04G2749.1	2	212	24415.5	4.52	S	-0.466	0	1	chlo
38	PbCML33	Phbou.05G0553.1	4	291	33221.1	5.78	U	-0.247	0	1	nucl
39	PbCML34	Phbou.05G1285.1	2	84	9383.5	4.35	S	-0.557	0	1	cyto
40	PbCML35	Phbou.05G2652.1	4	160	17672.9	4.29	S	-0.179	0	1	nucl
41	PbCML36	Phbou.06G0051.1	2	180	19904.8	4.44	S	-0.108	0	1	cyto
42	PbCML37	Phbou.06G0379.1	2	175	19840.4	4.58	U	-0.093	5	6	cyto
43	PbCML38	Phbou.07G1464.1	3	147	16541.8	4.8	S	-0.388	0	1	nucl
44	PbCML39	Phbou.07G2070.1	2	312	35163.6	4.95	U	-1.142	5	6	nucl
45	PbCML40	Phbou.08G0090.1	4	163	18090.1	4.47	S	-0.396	0	1	nucl
46	PbCML41	Phbou.08G0170.1	3	213	24530.9	4.82	S	-0.203	7	8	cyto
47	PbCML42	Phbou.08G0363.1	4	191	21621.2	5.58	S	-0.131	0	1	chlo
48	PbCML43	Phbou.08G0774.1	4	149	16959.9	4.06	U	-0.402	3	4	cyto
49	PbCML44	Phbou.08G0845.1	3	182	20244.7	4.79	U	-0.495	0	1	mito
50	PbCML45	Phbou.08G1407.1	3	147	16553.8	4.89	S	-0.394	0	1	chlo
51	PbCML46	Phbou.08G2060.1	3	255	29384.5	6.95	S	-0.535	4	5	pero
52	PbCML47	Phbou.09G1206.1	2	95	11048.6	6.97	S	-0.644	0	1	cyto
53	PbCML48	Phbou.09G1208.1	2	93	10568.2	6.05	S	-0.36	0	1	cyto
54	PbCML49	Phbou.09G1212.1	4	181	21275.4	5.1	S	-0.619	0	1	nucl
55	PbCML50	Phbou.09G1213.1	4	183	21247.2	5.87	S	-0.652	0	1	nucl
56	PbCML51	Phbou.09G1665.1	2	206	23198	4.6	U	-0.198	0	1	chlo
57	PbCML52	Phbou.10G0106.1	4	172	19533.8	4.91	S	-0.837	6	7	cyto
58	PbCML53	Phbou.10G1255.1	4	167	18336.5	4.43	U	-0.374	0	1	chlo
59	PbCML54	Phbou.10G1488.1	3	150	16253.2	4.36	S	-0.26	0	1	nucl
60	PbCML55	Phbou.11G0606.1	4	220	25012.5	5.13	S	-0.294	0	1	chlo
61	PbCML56	Phbou.11G1010.1	3	280	32234.7	5.01	U	-0.233	8	9	cyto
62	PbCML57	Phbou.12G0263.1	4	190	20597.7	4.47	U	-0.483	0	1	nucl
63	PbCML58	Phbou.12G0702.1	3	226	26034.8	4.81	U	-0.21	7	8	cyto
64	PbCML59	Phbou.12G0764.1	4	227	25785.4	4.67	U	-0.334	3	4	cyto
65	PbCML60	Phbou.12G1424.1	3	171	19651	4.79	S	-0.65	0	1	mito
