# Supplementary material for: Genome-Wide Identification and Expression Analysis of Calmodulin and Calmodulin-like Genes, Revealing CaM3 and CML13 Participating in Drought Stress in Phoebe bournei
Source: Int J Mol Sci. 2023 Dec 30;25(1):545. doi: 10.3390/ijms25010545 (PMC10778748; doi:10.3390/ijms25010545)
Supplement: Supplementary file 1 [file ijms-25-00545-s001.zip › Supplementary Files/Table S3.xlsx]

## Sheet: Table S3
Table S3 PbCaMs/CMLs and AtCaMs/CMLs in subfamilies
Gene Name	Gene ID	Subfamily		Gene Name	Gene ID	Subfamily
PbCaM1	Phbou.01G3390.1	1		AtCaM1	AT5G37780	1
PbCaM2	Phbou.01G3756.1	1		AtCaM2	AT2G41110	1
PbCaM3	Phbou.02G2041.1	1		AtCaM3	AT3G56800	1
PbCaM4	Phbou.02G2258.1	1		AtCaM4	AT1G66410	1
PbCaM5	Phbou.03G0765.1	1		AtCaM5	AT2G27030	1
PbCML12	Phbou.02G0653.1	2		AtCaM6	AT5G21274	1
PbCML13	Phbou.02G0654.1	2		AtCaM7	AT3G43810	1
PbCML43	Phbou.08G0774.1	2		AtCML8	AT4G14640	2
PbCML38	Phbou.07G1464.1	3		AtCML9	AT3G51920	2
PbCML39	Phbou.07G2070.1	3		AtCML10	AT2G41090	2
PbCML45	Phbou.08G1407.1	3		AtCML11	AT3G22930	2
PbCML52	Phbou.10G0106.1	3		AtCML12	AT2G41100	2
PbCML11	Phbou.02G0580.1	4		AtCML13	AT1G12310	3
PbCML29	Phbou.04G0647.1	4		AtCML14	AT1G62820	3
PbCML35	Phbou.05G2652.1	4		AtCML19	AT4G37010	3
PbCML40	Phbou.08G0090.1	4		AtCML20	AT3G50360	3
PbCML2	Phbou.01G2120.1	5		AtCML15	AT1G18530	4
PbCML30	Phbou.04G1807.1	5		AtCML16	AT3G25600	4
PbCML41	Phbou.08G0170.1	5		AtCML17	AT1G32250	4
PbCML46	Phbou.08G2060.1	5		AtCML18	AT3G03000	4
PbCML47	Phbou.09G1206.1	5		AtCML21	AT4G26470	5
PbCML48	Phbou.09G1208.1	5		AtCML22	AT3G24110	5
PbCML54	Phbou.10G1488.1	5		AtCML30	AT2G15680	6
PbCML56	Phbou.11G1010.1	5		AtCML31	AT2G36180	6
PbCML58	Phbou.12G0702.1	5		AtCML32	AT5G17470	6
PbCML59	Phbou.12G0764.1	5		AtCML33	AT3G03400	6
PbCML3	Phbou.01G2750.1	6		AtCML34	AT3G03410	6
PbCML28	Phbou.03G3326.1	6		AtCML37	AT5G42380	6
PbCML49	Phbou.09G1212.1	6		AtCML38	AT1G76650	6
PbCML50	Phbou.09G1213.1	6		AtCML39	AT1G76640	6
PbCML60	Phbou.12G1424.1	6		AtCML40	AT3G01830	6
PbCML6	Phbou.01G3509.1	7		AtCML41	AT3G50770	6
PbCML14	Phbou.02G1124.1	7		AtCML42	AT4G20780	7
PbCML18	Phbou.02G2731.1	7		AtCML43	AT5G44460	7
PbCML19	Phbou.02G3194.1	7		AtCML44	AT1G21550	7
PbCML20	Phbou.02G3457.1	7		AtCML45	AT3G29000	7
PbCML22	Phbou.03G0630.1	7		AtCML46	AT5G39670	7
PbCML32	Phbou.04G2749.1	7		AtCML47	AT3G47480	7
PbCML36	Phbou.06G0051.1	7		AtCML23	AT1G66400	8
PbCML44	Phbou.08G0845.1	7		AtCML24	AT5G37770	8
PbCML51	Phbou.09G1665.1	7		AtCML25	AT1G24620	8
PbCML7	Phbou.01G3607.1	8		AtCML26	AT1G73630	8
PbCML8	Phbou.01G3608.1	8		AtCML27	AT1G18210	8
PbCML9	Phbou.01G3609.1	8		AtCML28	AT3G03430	8
PbCML10	Phbou.01G3684.1	8		AtCML29	AT5G17480	8
PbCML16	Phbou.02G2189.1	8		AtCML1	AT3G59450	9
PbCML17	Phbou.02G2224.1	8		AtCML35	AT2G41410	9
PbCML25	Phbou.03G1474.1	8		AtCML36	AT3G10190	9
PbCML26	Phbou.03G2156.1	8		AtCML2	AT4G12860	10
PbCML27	Phbou.03G2157.1	8		AtCML3	AT3G07490	10
PbCML34	Phbou.05G1285.1	8		AtCML4	AT3G59440	10
PbCML42	Phbou.08G0363.1	8		AtCML5	AT2G43290	10
PbCML53	Phbou.10G1255.1	8		AtCML6	AT4G03290	10
PbCML57	Phbou.12G0263.1	8		AtCML7	AT1G05990	10
PbCML4	Phbou.01G3270.1	9		AtCML48	AT2G27480	11
PbCML24	Phbou.03G0979.1	9		AtCML49	AT3G10300	11
PbCML1	Phbou.01G0114.1	10		AtCML50	AT5G04170	11
PbCML21	Phbou.03G0495.1	10
PbCML33	Phbou.05G0553.1	10
PbCML55	Phbou.11G0606.1	10
PbCML5	Phbou.01G3296.1	11
PbCML15	Phbou.02G1947.1	11
PbCML23	Phbou.03G0949.1	11
PbCML31	Phbou.04G2103.1	11
PbCML37	Phbou.06G0379.1	11
