# Supplementary material for: Genome-Wide Identification and Expression Analysis of Calmodulin and Calmodulin-like Genes, Revealing CaM3 and CML13 Participating in Drought Stress in Phoebe bournei
Source: Int J Mol Sci. 2023 Dec 30;25(1):545. doi: 10.3390/ijms25010545 (PMC10778748; doi:10.3390/ijms25010545)
Supplement: Supplementary file 1 [file ijms-25-00545-s001.zip › Supplementary Files/Table S4.xlsx]

## Sheet: Table S4
Table S4 Prediction of cis-regulatory elements in promoter regions of PbCaMs/CMLs
Gene Name	Element Name	Starting Point	Element Length	Function Description
PbCaM1	P-box	272	7	Gibberellin-responsive element
PbCaM1	TGACG-motif	1428	5	MeJA-responsiveness
PbCaM1	CGTCA-motif	1428	5	MeJA-responsiveness
PbCaM1	Box 4	1469	6	Light responsive element
PbCaM1	chs-CMA2a	264	8	Light responsive element
PbCaM1	GT1-motif	1085	6	Light responsive element
PbCaM1	GT1-motif	1383	6	Light responsive element
PbCaM1	GT1-motif	1422	7	Light responsive element
PbCaM1	GT1-motif	1423	6	Light responsive element
PbCaM1	MRE	1082	7	Light responsive element
PbCaM1	TCT-motif	1641	6	Light responsive element
PbCaM1	I-box	109	10	Light responsive element
PbCaM1	I-box	672	10	Light responsive element
PbCaM1	RY-element	685	8	Seed-specific regulation element
PbCaM1	CAT-box	1025	6	Meristem expression element
PbCaM1	ARE	123	6	Anaerobic induction
PbCaM1	ARE	1855	6	Anaerobic induction
PbCaM1	ARE	1862	6	Anaerobic induction
PbCaM1	LTR	1728	6	Low-temperature responsiveness
PbCaM1	MBS	335	6	(MYB)Drought-inducibility
PbCaM1	MBS	743	6	(MYB)Drought-inducibility
PbCaM1	MBS	870	6	(MYB)Drought-inducibility
PbCaM2	ABRE	498	5	Abscisic acid responsiveness
PbCaM2	P-box	1587	7	Gibberellin-responsive element
PbCaM2	P-box	1756	7	Gibberellin-responsive element
PbCaM2	TCA-element	84	9	Salicylic acid responsiveness
PbCaM2	TATC-box	786	7	Gibberellin-responsive element
PbCaM2	TATC-box	800	7	Gibberellin-responsive element
PbCaM2	TATC-box	969	7	Gibberellin-responsive element
PbCaM2	G-box	497	6	Light responsive element
PbCaM2	TCT-motif	1989	6	Light responsive element
PbCaM2	Box 4	726	6	Light responsive element
PbCaM2	Box 4	741	6	Light responsive element
PbCaM2	Box 4	776	6	Light responsive element
PbCaM2	Box 4	1645	6	Light responsive element
PbCaM2	GT1-motif	1660	7	Light responsive element
PbCaM2	GT1-motif	1661	6	Light responsive element
PbCaM2	AE-box	123	8	Light responsive element
PbCaM2	AE-box	174	8	Light responsive element
PbCaM2	CAT-box	1563	6	Meristem expression element
PbCaM2	GCN4_motif	1719	7	Endosperm expression element
PbCaM2	ARE	587	6	Anaerobic induction
PbCaM2	ARE	1261	6	Anaerobic induction
PbCaM2	ARE	1546	6	Anaerobic induction
PbCaM2	ARE	1942	6	Anaerobic induction
PbCaM3	P-box	1760	7	Gibberellin-responsive element
PbCaM3	TATC-box	1120	7	Gibberellin-responsive element
PbCaM3	TGACG-motif	1626	5	MeJA-responsiveness
PbCaM3	CGTCA-motif	1626	5	MeJA-responsiveness
PbCaM3	GATA-motif	666	10	Light responsive element
PbCaM3	GATA-motif	892	7	Light responsive element
PbCaM3	Box 4	558	6	Light responsive element
PbCaM3	Box 4	765	6	Light responsive element
PbCaM3	GT1-motif	834	6	Light responsive element
PbCaM3	TCT-motif	780	6	Light responsive element
PbCaM3	circadian	1794	9	Circadian control
PbCaM3	ARE	963	6	Anaerobic induction
PbCaM4	TCA-element	826	9	Salicylic acid responsiveness
PbCaM4	TGACG-motif	37	5	MeJA-responsiveness
PbCaM4	AuxRR-core	579	7	Auxin-responsive element
PbCaM4	ABRE	382	5	Abscisic acid responsiveness
PbCaM4	CGTCA-motif	37	5	MeJA-responsiveness
PbCaM4	GARE-motif	241	7	Gibberellin-responsive element
PbCaM4	GARE-motif	271	7	Gibberellin-responsive element
PbCaM4	TGA-element	995	6	Auxin-responsive element
PbCaM4	TGA-element	1112	6	Auxin-responsive element
PbCaM4	Box 4	1654	6	Light responsive element
PbCaM4	AE-box	312	8	Light responsive element
PbCaM4	GT1-motif	50	6	Light responsive element
PbCaM4	GT1-motif	1356	9	Light responsive element
PbCaM4	TCCC-motif	440	7	Light responsive element
PbCaM4	TCT-motif	1422	6	Light responsive element
PbCaM4	G-Box	382	6	Light responsive element
PbCaM4	G-box	1898	9	Light responsive element
PbCaM5	TCA-element	419	9	Salicylic acid responsiveness
PbCaM5	ABRE	663	5	Abscisic acid responsiveness
PbCaM5	ABRE	1636	7	Abscisic acid responsiveness
PbCaM5	TGACG-motif	1709	5	MeJA-responsiveness
PbCaM5	CGTCA-motif	1709	5	MeJA-responsiveness
PbCaM5	GATA-motif	848	10	Light responsive element
PbCaM5	AE-box	1872	8	Light responsive element
PbCaM5	MRE	373	7	Light responsive element
PbCaM5	G-box	661	8	Light responsive element
PbCaM5	G-box	662	6	Light responsive element
PbCaM5	TCT-motif	1407	6	Light responsive element
PbCaM5	ACE	794	9	Light responsive element
PbCaM5	CAT-box	869	6	Meristem expression element
PbCaM5	ARE	274	6	Anaerobic induction
PbCaM5	ARE	300	6	Anaerobic induction
PbCaM5	ARE	998	6	Anaerobic induction
PbCaM5	ARE	1489	6	Anaerobic induction
PbCaM5	LTR	1500	6	Low-temperature responsiveness
PbCaM5	TC-rich repeats	593	9	Defense and stress responsiveness
PbCaM5	TC-rich repeats	992	9	Defense and stress responsiveness
PbCML1	ABRE	756	7	Abscisic acid responsiveness
PbCML1	ABRE	1467	5	Abscisic acid responsiveness
PbCML1	TGACG-motif	58	5	MeJA-responsiveness
PbCML1	AuxRR-core	42	7	Auxin-responsive element
PbCML1	AuxRR-core	1561	7	Auxin-responsive element
PbCML1	CGTCA-motif	58	5	MeJA-responsiveness
PbCML1	P-box	2	7	Gibberellin-responsive element
PbCML1	P-box	1659	7	Gibberellin-responsive element
PbCML1	MRE	504	7	Light responsive element
PbCML1	G-box	136	6	Light responsive element
PbCML1	G-box	1466	6	Light responsive element
PbCML1	TCT-motif	1211	6	Light responsive element
PbCML1	TCT-motif	1628	6	Light responsive element
PbCML1	3-AF1 binding site	252	10	Light responsive element
PbCML1	Sp1	303	6	Light responsive element
PbCML1	Sp1	891	6	Light responsive element
PbCML1	AE-box	1654	8	Light responsive element
PbCML1	circadian	612	9	Circadian control
PbCML1	ARE	955	6	Anaerobic induction
PbCML1	ARE	1101	6	Anaerobic induction
PbCML1	ARE	1790	6	Anaerobic induction
PbCML1	ARE	1948	6	Anaerobic induction
PbCML1	MBS	412	6	(MYB)Drought-inducibility
PbCML1	MBS	472	6	(MYB)Drought-inducibility
PbCML1	MBSI	1815	10.5	(MYB)Flavonoid biosynthetic genes regulation
PbCML2	ABRE	1417	5	Abscisic acid responsiveness
PbCML2	ABRE	1880	5	Abscisic acid responsiveness
PbCML2	TGACG-motif	12	5	MeJA-responsiveness
PbCML2	TGACG-motif	1497	5	MeJA-responsiveness
PbCML2	TGACG-motif	1522	5	MeJA-responsiveness
PbCML2	TGACG-motif	1561	5	MeJA-responsiveness
PbCML2	TGACG-motif	1871	5	MeJA-responsiveness
PbCML2	CGTCA-motif	12	5	MeJA-responsiveness
PbCML2	CGTCA-motif	1497	5	MeJA-responsiveness
PbCML2	CGTCA-motif	1522	5	MeJA-responsiveness
PbCML2	CGTCA-motif	1561	5	MeJA-responsiveness
PbCML2	CGTCA-motif	1871	5	MeJA-responsiveness
PbCML2	Gap-box	935	9.5	Light responsive element
PbCML2	ATC-motif	253	8	Light responsive element
PbCML2	Box 4	1615	6	Light responsive element
PbCML2	TCCC-motif	1685	7	Light responsive element
PbCML2	AE-box	631	8	Light responsive element
PbCML2	ATCT-motif	478	9	Light responsive element
PbCML2	G-box	839	6	Light responsive element
PbCML2	G-box	1879	6	Light responsive element
PbCML2	TCT-motif	405	6	Light responsive element
PbCML2	I-box	299	8	Light responsive element
PbCML2	G-Box	1416	6	Light responsive element
PbCML2	CAT-box	1217	6	Meristem expression element
PbCML2	ARE	40	6	Anaerobic induction
PbCML2	ARE	521	6	Anaerobic induction
PbCML2	ARE	1011	6	Anaerobic induction
PbCML2	LTR	651	6	Low-temperature responsiveness
PbCML2	TC-rich repeats	969	9	Defense and stress responsiveness
PbCML2	TC-rich repeats	1081	9	Defense and stress responsiveness
PbCML2	MBS	1809	6	(MYB)Drought-inducibility
PbCML2	TCA-element	1202	10	Salicylic acid responsiveness
PbCML2	TCA-element	1748	9	Salicylic acid responsiveness
PbCML3	CGTCA-motif	417	5	MeJA-responsiveness
PbCML3	CGTCA-motif	1467	5	MeJA-responsiveness
PbCML3	CGTCA-motif	1536	5	MeJA-responsiveness
PbCML3	AuxRR-core	826	7	Auxin-responsive element
PbCML3	AuxRR-core	857	7	Auxin-responsive element
PbCML3	AuxRR-core	1803	7	Auxin-responsive element
PbCML3	TGACG-motif	417	5	MeJA-responsiveness
PbCML3	TGACG-motif	1467	5	MeJA-responsiveness
PbCML3	TGACG-motif	1536	5	MeJA-responsiveness
PbCML3	TCA-element	191	9	Salicylic acid responsiveness
PbCML3	I-box	435	9	Light responsive element
PbCML3	TCT-motif	1430	6	Light responsive element
PbCML3	G-box	598	9	Light responsive element
PbCML3	AT1-motif	1078	13	Light responsive element
PbCML3	AE-box	1135	8	Light responsive element
PbCML3	GT1-motif	643	6	Light responsive element
PbCML3	GT1-motif	688	6	Light responsive element
PbCML3	Sp1	903	6	Light responsive element
PbCML3	Box 4	611	6	Light responsive element
PbCML3	TC-rich repeats	1268	9	Defense and stress responsiveness
PbCML3	TC-rich repeats	1614	9	Defense and stress responsiveness
PbCML4	ABRE	681	5	Abscisic acid responsiveness
PbCML4	TCA-element	1833	9	Salicylic acid responsiveness
PbCML4	G-box	681	6	Light responsive element
PbCML4	G-box	1219	6	Light responsive element
PbCML4	I-box	1797	9	Light responsive element
PbCML4	Box 4	120	6	Light responsive element
PbCML4	GT1-motif	1400	6	Light responsive element
PbCML4	GT1-motif	1877	6	Light responsive element
PbCML4	ARE	569	6	Anaerobic induction
PbCML4	LTR	572	6	Low-temperature responsiveness
PbCML4	LTR	671	6	Low-temperature responsiveness
PbCML4	LTR	1037	6	Low-temperature responsiveness
PbCML4	MBS	957	6	(MYB)Drought-inducibility
PbCML5	CGTCA-motif	894	5	MeJA-responsiveness
PbCML5	CGTCA-motif	991	5	MeJA-responsiveness
PbCML5	CGTCA-motif	1116	5	MeJA-responsiveness
PbCML5	CGTCA-motif	1176	5	MeJA-responsiveness
PbCML5	CGTCA-motif	1945	5	MeJA-responsiveness
PbCML5	ABRE	1712	6	Abscisic acid responsiveness
PbCML5	ABRE	1713	5	Abscisic acid responsiveness
PbCML5	ABRE	1838	5	Abscisic acid responsiveness
PbCML5	TGACG-motif	894	5	MeJA-responsiveness
PbCML5	TGACG-motif	991	5	MeJA-responsiveness
PbCML5	TGACG-motif	1116	5	MeJA-responsiveness
PbCML5	TGACG-motif	1176	5	MeJA-responsiveness
PbCML5	TGACG-motif	1945	5	MeJA-responsiveness
PbCML5	TCA-element	1733	9	Salicylic acid responsiveness
PbCML5	P-box	616	7	Gibberellin-responsive element
PbCML5	G-box	1712	6	Light responsive element
PbCML5	G-box	1838	8	Light responsive element
PbCML5	LAMP-element	1272	9	Light responsive element
PbCML5	G-Box	1712	6	Light responsive element
PbCML5	G-Box	1838	6	Light responsive element
PbCML5	GT1-motif	1146	6	Light responsive element
PbCML5	CAT-box	1248	6	Meristem expression element
PbCML5	CAT-box	1781	6	Meristem expression element
PbCML5	RY-element	1788	8	Seed-specific regulation element
PbCML5	circadian	123	9	Circadian control
PbCML5	ARE	612	6	Anaerobic induction
PbCML5	ARE	1541	6	Anaerobic induction
PbCML5	ARE	1677	6	Anaerobic induction
PbCML5	MBS	737	6	(MYB)Drought-inducibility
PbCML5	MBS	767	6	(MYB)Drought-inducibility
PbCML5	MBSI	1139	11	(MYB)Flavonoid biosynthetic genes regulation
PbCML6	TATC-box	69	7	Gibberellin-responsive element
PbCML6	TATC-box	95	7	Gibberellin-responsive element
PbCML6	CGTCA-motif	972	5	MeJA-responsiveness
PbCML6	TGACG-motif	972	5	MeJA-responsiveness
PbCML6	AuxRR-core	1831	7	Auxin-responsive element
PbCML6	ABRE	1174	5	Abscisic acid responsiveness
PbCML6	Box 4	765	6	Light responsive element
PbCML6	Box 4	1246	6	Light responsive element
PbCML6	GATA-motif	1690	7	Light responsive element
PbCML6	TCT-motif	1117	6	Light responsive element
PbCML6	TCT-motif	1470	6	Light responsive element
PbCML6	I-box	66	10	Light responsive element
PbCML6	ACE	1183	9	Light responsive element
PbCML6	G-box	1174	6	Light responsive element
PbCML6	GCN4_motif	1479	7	Endosperm expression element
PbCML6	CAT-box	1753	6	Meristem expression element
PbCML6	ARE	952	6	Anaerobic induction
PbCML6	TC-rich repeats	1080	9	Defense and stress responsiveness
PbCML6	TC-rich repeats	1470	9	Defense and stress responsiveness
PbCML6	MBS	414	6	(MYB)Drought-inducibility
PbCML6	MBS	504	6	(MYB)Drought-inducibility
PbCML6	MBS	1657	6	(MYB)Drought-inducibility
PbCML7	CGTCA-motif	868	5	MeJA-responsiveness
PbCML7	CGTCA-motif	1633	5	MeJA-responsiveness
PbCML7	AuxRR-core	1455	7	Auxin-responsive element
PbCML7	TGACG-motif	868	5	MeJA-responsiveness
PbCML7	TGACG-motif	1633	5	MeJA-responsiveness
PbCML7	ABRE	298	5	Abscisic acid responsiveness
PbCML7	ABRE	527	5	Abscisic acid responsiveness
PbCML7	ABRE	1139	9	Abscisic acid responsiveness
PbCML7	ABRE	1141	5	Abscisic acid responsiveness
PbCML7	ABRE	1577	5	Abscisic acid responsiveness
PbCML7	ABRE	1900	6	Abscisic acid responsiveness
PbCML7	ABRE	1901	5	Abscisic acid responsiveness
PbCML7	P-box	392	7	Gibberellin-responsive element
PbCML7	G-Box	297	6	Light responsive element
PbCML7	G-Box	1576	6	Light responsive element
PbCML7	G-Box	1900	6	Light responsive element
PbCML7	G-box	526	6	Light responsive element
PbCML7	G-box	1141	6	Light responsive element
PbCML7	G-box	1900	6	Light responsive element
PbCML7	GT1-motif	810	6	Light responsive element
PbCML7	TCCC-motif	281	7	Light responsive element
PbCML7	TCCC-motif	1720	7	Light responsive element
PbCML7	Box 4	856	6	Light responsive element
PbCML7	ARE	1893	6	Anaerobic induction
PbCML7	ARE	1964	6	Anaerobic induction
PbCML7	ARE	1975	6	Anaerobic induction
PbCML7	LTR	666	6	Low-temperature responsiveness
PbCML7	TC-rich repeats	181	9	Defense and stress responsiveness
PbCML7	TC-rich repeats	1154	9	Defense and stress responsiveness
PbCML8	ABRE	78	6	Abscisic acid responsiveness
PbCML8	ABRE	79	5	Abscisic acid responsiveness
PbCML8	ABRE	406	7	Abscisic acid responsiveness
PbCML8	ABRE	626	9	Abscisic acid responsiveness
PbCML8	P-box	792	7	Gibberellin-responsive element
PbCML8	P-box	1136	7	Gibberellin-responsive element
PbCML8	P-box	1376	7	Gibberellin-responsive element
PbCML8	G-Box	78	6	Light responsive element
PbCML8	I-box	191	10	Light responsive element
PbCML8	I-box	1560	8	Light responsive element
PbCML8	G-box	15	6	Light responsive element
PbCML8	G-box	78	6	Light responsive element
PbCML8	MRE	1080	7	Light responsive element
PbCML8	ATCT-motif	1041	9	Light responsive element
PbCML8	GT1-motif	1931	7	Light responsive element
PbCML8	GT1-motif	1932	6	Light responsive element
PbCML8	TCCC-motif	1885	7	Light responsive element
PbCML8	Box 4	690	6	Light responsive element
PbCML8	Box 4	1862	6	Light responsive element
PbCML8	GATA-motif	189	9	Light responsive element
PbCML8	GATA-motif	1128	7	Light responsive element
PbCML8	GCN4_motif	282	7	Endosperm expression element
PbCML8	GCN4_motif	1520	7	Endosperm expression element
PbCML8	ARE	1028	6	Anaerobic induction
PbCML8	ARE	1244	6	Anaerobic induction
PbCML8	MBS	970	6	(MYB)Drought-inducibility
PbCML8	MBS	1788	6	(MYB)Drought-inducibility
PbCML9	CGTCA-motif	61	5	MeJA-responsiveness
PbCML9	CGTCA-motif	168	5	MeJA-responsiveness
PbCML9	CGTCA-motif	305	5	MeJA-responsiveness
PbCML9	CGTCA-motif	729	5	MeJA-responsiveness
PbCML9	CGTCA-motif	790	5	MeJA-responsiveness
PbCML9	CGTCA-motif	1398	5	MeJA-responsiveness
PbCML9	GARE-motif	313	7	Gibberellin-responsive element
PbCML9	ABRE	625	9	Abscisic acid responsiveness
PbCML9	ABRE	627	6	Abscisic acid responsiveness
PbCML9	ABRE	628	5	Abscisic acid responsiveness
PbCML9	ABRE	752	5	Abscisic acid responsiveness
PbCML9	ABRE	788	5	Abscisic acid responsiveness
PbCML9	ABRE	819	5	Abscisic acid responsiveness
PbCML9	ABRE	1410	5	Abscisic acid responsiveness
PbCML9	TGACG-motif	61	5	MeJA-responsiveness
PbCML9	TGACG-motif	168	5	MeJA-responsiveness
PbCML9	TGACG-motif	305	5	MeJA-responsiveness
PbCML9	TGACG-motif	729	5	MeJA-responsiveness
PbCML9	TGACG-motif	790	5	MeJA-responsiveness
PbCML9	TGACG-motif	1398	5	MeJA-responsiveness
PbCML9	AuxRR-core	1575	7	Auxin-responsive element
PbCML9	TCA-element	1903	9	Salicylic acid responsiveness
PbCML9	TATC-box	1824	7	Gibberellin-responsive element
PbCML9	G-box	624	11	Light responsive element
PbCML9	G-box	625	9	Light responsive element
PbCML9	G-box	627	6	Light responsive element
PbCML9	G-box	752	6	Light responsive element
PbCML9	G-box	788	6	Light responsive element
PbCML9	G-box	819	6	Light responsive element
PbCML9	G-box	1407	9	Light responsive element
PbCML9	G-box	1410	6	Light responsive element
PbCML9	LAMP-element	485	8	Light responsive element
PbCML9	G-Box	627	6	Light responsive element
PbCML9	AE-box	1985	8	Light responsive element
PbCML9	AAAC-motif	1138	11	Light responsive element
PbCML9	Box 4	1619	6	Light responsive element
PbCML9	CAT-box	1781	6	Meristem expression element
PbCML9	GCN4_motif	806	7	Endosperm expression element
PbCML9	LTR	245	6	Low-temperature responsiveness
PbCML10	AuxRR-core	1514	7	Auxin-responsive element
PbCML10	ABRE	127	5	Abscisic acid responsiveness
PbCML10	ABRE	460	6	Abscisic acid responsiveness
PbCML10	ABRE	461	5	Abscisic acid responsiveness
PbCML10	GARE-motif	665	7	Gibberellin-responsive element
PbCML10	GARE-motif	1482	7	Gibberellin-responsive element
PbCML10	TATC-box	348	7	Gibberellin-responsive element
PbCML10	TCA-element	813	9	Salicylic acid responsiveness
PbCML10	TCA-element	1933	9	Salicylic acid responsiveness
PbCML10	P-box	1975	7	Gibberellin-responsive element
PbCML10	ATCT-motif	1345	9	Light responsive element
PbCML10	G-Box	460	6	Light responsive element
PbCML10	G-box	127	6	Light responsive element
PbCML10	G-box	460	6	Light responsive element
PbCML10	3-AF1 binding site	184	10	Light responsive element
PbCML10	GATA-motif	1158	7	Light responsive element
PbCML10	GT1-motif	301	6	Light responsive element
PbCML10	AE-box	1125	8	Light responsive element
PbCML10	CAT-box	13	6	Meristem expression element
PbCML10	CAT-box	1049	6	Meristem expression element
PbCML10	CAT-box	1097	6	Meristem expression element
PbCML10	ARE	466	6	Anaerobic induction
PbCML10	ARE	1310	6	Anaerobic induction
PbCML10	ARE	1459	6	Anaerobic induction
PbCML10	ARE	1626	6	Anaerobic induction
PbCML10	ARE	1818	6	Anaerobic induction
PbCML10	MBS	902	6	(MYB)Drought-inducibility
PbCML11	ABRE	1122	5	Abscisic acid responsiveness
PbCML11	ABRE	1264	5	Abscisic acid responsiveness
PbCML11	AuxRR-core	1127	7	Auxin-responsive element
PbCML11	TGACG-motif	664	5	MeJA-responsiveness
PbCML11	TGACG-motif	1179	5	MeJA-responsiveness
PbCML11	TGACG-motif	1211	5	MeJA-responsiveness
PbCML11	TGACG-motif	1983	5	MeJA-responsiveness
PbCML11	TGA-element	1443	6	Auxin-responsive element
PbCML11	CGTCA-motif	664	5	MeJA-responsiveness
PbCML11	CGTCA-motif	1179	5	MeJA-responsiveness
PbCML11	CGTCA-motif	1211	5	MeJA-responsiveness
PbCML11	CGTCA-motif	1983	5	MeJA-responsiveness
PbCML11	P-box	97	7	Gibberellin-responsive element
PbCML11	MRE	1297	7	Light responsive element
PbCML11	G-box	1121	6	Light responsive element
PbCML11	G-box	1264	6	Light responsive element
PbCML11	I-box	601	8	Light responsive element
PbCML11	Box 4	111	6	Light responsive element
PbCML11	Box 4	446	6	Light responsive element
PbCML11	Box 4	805	6	Light responsive element
PbCML11	TCCC-motif	1219	7	Light responsive element
PbCML11	AE-box	1961	8	Light responsive element
PbCML11	ARE	159	6	Anaerobic induction
PbCML11	ARE	167	6	Anaerobic induction
PbCML11	ARE	1351	6	Anaerobic induction
PbCML11	ARE	1360	6	Anaerobic induction
PbCML11	ARE	1474	6	Anaerobic induction
PbCML11	ARE	1479	6	Anaerobic induction
PbCML11	ARE	1748	6	Anaerobic induction
PbCML11	LTR	1562	6	Low-temperature responsiveness
PbCML11	MBS	1207	6	(MYB)Drought-inducibility
PbCML12	CGTCA-motif	151	5	MeJA-responsiveness
PbCML12	TGACG-motif	151	5	MeJA-responsiveness
PbCML12	ABRE	1270	9	Abscisic acid responsiveness
PbCML12	ABRE	1273	5	Abscisic acid responsiveness
PbCML12	GT1-motif	288	6	Light responsive element
PbCML12	GT1-motif	415	6	Light responsive element
PbCML12	GT1-motif	1510	7	Light responsive element
PbCML12	GT1-motif	1834	7	Light responsive element
PbCML12	GT1-motif	1835	6	Light responsive element
PbCML12	AE-box	1339	8	Light responsive element
PbCML12	Box 4	262	6	Light responsive element
PbCML12	GATA-motif	1075	7	Light responsive element
PbCML12	Box II	1270	9	Light responsive element
PbCML12	TCT-motif	812	6	Light responsive element
PbCML12	TCT-motif	1436	6	Light responsive element
PbCML12	G-Box	1272	6	Light responsive element
PbCML12	ACE	1986	9	Light responsive element
PbCML12	CAT-box	375	6	Meristem expression element
PbCML12	CAT-box	518	6	Meristem expression element
PbCML12	CAT-box	1528	6	Meristem expression element
PbCML12	ARE	970	6	Anaerobic induction
PbCML12	TC-rich repeats	763	9	Defense and stress responsiveness
PbCML13	TATC-box	1586	7	Gibberellin-responsive element
PbCML13	CGTCA-motif	125	5	MeJA-responsiveness
PbCML13	AuxRR-core	1444	7	Auxin-responsive element
PbCML13	TGACG-motif	125	5	MeJA-responsiveness
PbCML13	TCA-element	1760	9	Salicylic acid responsiveness
PbCML13	TGA-element	1040	6	Auxin-responsive element
PbCML13	ABRE	564	9	Abscisic acid responsiveness
PbCML13	ABRE	566	6	Abscisic acid responsiveness
PbCML13	ABRE	567	5	Abscisic acid responsiveness
PbCML13	ABRE	1145	5	Abscisic acid responsiveness
PbCML13	GA-motif	36	8	Light responsive element
PbCML13	Gap-box	1719	9.5	Light responsive element
PbCML13	G-box	566	6	Light responsive element
PbCML13	G-box	1145	6	Light responsive element
PbCML13	I-box	757	10	Light responsive element
PbCML13	chs-Unit 1 m1	842	10	Light responsive element
PbCML13	TCCC-motif	1757	7	Light responsive element
PbCML13	GT1-motif	1478	9	Light responsive element
PbCML13	ATC-motif	1493	9	Light responsive element
PbCML13	Box 4	111	6	Light responsive element
PbCML13	Box 4	834	6	Light responsive element
PbCML13	G-Box	566	6	Light responsive element
PbCML13	TCT-motif	711	6	Light responsive element
PbCML13	MRE	847	7	Light responsive element
PbCML13	circadian	1603	9	Circadian control
PbCML13	CAT-box	1387	6	Meristem expression element
PbCML13	ARE	743	6	Anaerobic induction
PbCML13	ARE	1515	6	Anaerobic induction
PbCML13	ARE	1981	6	Anaerobic induction
PbCML13	MBS	1257	6	(MYB)Drought-inducibility
PbCML14	P-box	1617	7	Gibberellin-responsive element
PbCML14	TCA-element	1698	9	Salicylic acid responsiveness
PbCML14	ATCT-motif	862	9	Light responsive element
PbCML14	G-box	527	6	Light responsive element
PbCML14	G-Box	539	10	Light responsive element
PbCML14	I-box	150	10	Light responsive element
PbCML14	I-box	1878	10	Light responsive element
PbCML14	TCT-motif	665	6	Light responsive element
PbCML14	GATA-motif	759	7	Light responsive element
PbCML14	GT1-motif	101	6	Light responsive element
PbCML14	CAT-box	707	6	Meristem expression element
PbCML15	TCA-element	150	9	Salicylic acid responsiveness
PbCML15	TCA-element	716	9	Salicylic acid responsiveness
PbCML15	ABRE	620	5	Abscisic acid responsiveness
PbCML15	ABRE	755	6	Abscisic acid responsiveness
PbCML15	ABRE	756	5	Abscisic acid responsiveness
PbCML15	GATA-motif	656	7	Light responsive element
PbCML15	Box 4	468	6	Light responsive element
PbCML15	Sp1	43	6	Light responsive element
PbCML15	MRE	1175	7	Light responsive element
PbCML15	G-box	619	6	Light responsive element
PbCML15	G-box	755	6	Light responsive element
PbCML15	G-Box	755	6	Light responsive element
PbCML15	ACE	504	9	Light responsive element
PbCML15	I-box	138	10	Light responsive element
PbCML15	TCT-motif	529	6	Light responsive element
PbCML15	TCT-motif	578	6	Light responsive element
PbCML15	TCT-motif	1199	6	Light responsive element
PbCML15	ARE	514	6	Anaerobic induction
PbCML15	ARE	1189	6	Anaerobic induction
PbCML15	TC-rich repeats	578	9	Defense and stress responsiveness
PbCML15	MBS	1211	6	(MYB)Drought-inducibility
PbCML16	ABRE	368	5	Abscisic acid responsiveness
PbCML16	ABRE	400	5	Abscisic acid responsiveness
PbCML16	ABRE	1673	5	Abscisic acid responsiveness
PbCML16	GT1-motif	1677	7	Light responsive element
PbCML16	GA-motif	933	8	Light responsive element
PbCML16	4cl-CMA1b	1451	12	Light responsive element
PbCML16	Box 4	1102	6	Light responsive element
PbCML16	Box 4	1620	6	Light responsive element
PbCML16	TCT-motif	1075	6	Light responsive element
PbCML16	LS7	504	13	Light responsive element
PbCML16	G-Box	367	6	Light responsive element
PbCML16	G-Box	400	6	Light responsive element
PbCML16	AT1-motif	1309	13	Light responsive element
PbCML16	G-box	1672	6	Light responsive element
PbCML16	CAG-motif	715	10	Light responsive element
PbCML16	CAT-box	1154	6	Meristem expression element
PbCML16	ARE	1187	6	Anaerobic induction
PbCML16	LTR	1145	6	Low-temperature responsiveness
PbCML16	LTR	1159	6	Low-temperature responsiveness
PbCML16	LTR	1170	6	Low-temperature responsiveness
PbCML16	LTR	1196	6	Low-temperature responsiveness
PbCML16	LTR	1235	6	Low-temperature responsiveness
PbCML16	LTR	1241	6	Low-temperature responsiveness
PbCML16	LTR	1254	6	Low-temperature responsiveness
PbCML16	LTR	1466	6	Low-temperature responsiveness
PbCML16	LTR	1483	6	Low-temperature responsiveness
PbCML16	LTR	1522	6	Low-temperature responsiveness
PbCML16	MBS	120	6	(MYB)Drought-inducibility
PbCML16	MBS	179	6	(MYB)Drought-inducibility
PbCML16	MBS	302	6	(MYB)Drought-inducibility
PbCML16	MBS	759	6	(MYB)Drought-inducibility
PbCML16	MBS	1228	6	(MYB)Drought-inducibility
PbCML16	MBS	1769	6	(MYB)Drought-inducibility
PbCML16	MBS	1782	6	(MYB)Drought-inducibility
PbCML17	CGTCA-motif	1131	5	MeJA-responsiveness
PbCML17	GARE-motif	908	7	Gibberellin-responsive element
PbCML17	TGACG-motif	1131	5	MeJA-responsiveness
PbCML17	AE-box	1153	8	Light responsive element
PbCML17	Box 4	1167	6	Light responsive element
PbCML17	TCT-motif	188	6	Light responsive element
PbCML17	MRE	1082	7	Light responsive element
PbCML17	MRE	1105	7	Light responsive element
PbCML17	L-box	1017	10	Light responsive element
PbCML17	ARE	1044	6	Anaerobic induction
PbCML17	ARE	1972	6	Anaerobic induction
PbCML17	TC-rich repeats	222	9	Defense and stress responsiveness
PbCML17	TC-rich repeats	1569	9	Defense and stress responsiveness
PbCML17	TC-rich repeats	1732	9	Defense and stress responsiveness
PbCML17	MBS	1050	6	(MYB)Drought-inducibility
PbCML17	MBS	1691	6	(MYB)Drought-inducibility
PbCML18	AuxRR-core	1319	7	Auxin-responsive element
PbCML18	TGACG-motif	923	5	MeJA-responsiveness
PbCML18	ABRE	407	5	Abscisic acid responsiveness
PbCML18	ABRE	504	5	Abscisic acid responsiveness
PbCML18	ABRE	694	9	Abscisic acid responsiveness
PbCML18	ABRE	880	7	Abscisic acid responsiveness
PbCML18	CGTCA-motif	923	5	MeJA-responsiveness
PbCML18	TCA-element	1049	9	Salicylic acid responsiveness
PbCML18	ATCT-motif	277	9	Light responsive element
PbCML18	G-Box	407	6	Light responsive element
PbCML18	G-Box	504	6	Light responsive element
PbCML18	TCT-motif	320	6	Light responsive element
PbCML18	Box 4	7	6	Light responsive element
PbCML18	Box 4	766	6	Light responsive element
PbCML18	Box 4	857	6	Light responsive element
PbCML18	Sp1	1263	6	Light responsive element
PbCML18	TCCC-motif	1872	7	Light responsive element
PbCML18	ARE	1950	6	Anaerobic induction
PbCML18	LTR	1155	6	Low-temperature responsiveness
PbCML19	TGA-element	914	6	Auxin-responsive element
PbCML19	TGA-element	946	6	Auxin-responsive element
PbCML19	ABRE	737	5	Abscisic acid responsiveness
PbCML19	ABRE	811	6	Abscisic acid responsiveness
PbCML19	ABRE	812	5	Abscisic acid responsiveness
PbCML19	ABRE	1311	5	Abscisic acid responsiveness
PbCML19	ABRE	1428	5	Abscisic acid responsiveness
PbCML19	ABRE	1856	5	Abscisic acid responsiveness
PbCML19	ABRE	1864	5	Abscisic acid responsiveness
PbCML19	ABRE	1968	5	Abscisic acid responsiveness
PbCML19	P-box	1950	7	Gibberellin-responsive element
PbCML19	CGTCA-motif	1430	5	MeJA-responsiveness
PbCML19	CGTCA-motif	1842	5	MeJA-responsiveness
PbCML19	TGACG-motif	1430	5	MeJA-responsiveness
PbCML19	TGACG-motif	1842	5	MeJA-responsiveness
PbCML19	GT1-motif	1452	7	Light responsive element
PbCML19	GATA-motif	637	10	Light responsive element
PbCML19	Box 4	528	6	Light responsive element
PbCML19	Box 4	1637	6	Light responsive element
PbCML19	TCT-motif	844	6	Light responsive element
PbCML19	G-Box	811	6	Light responsive element
PbCML19	G-Box	1864	6	Light responsive element
PbCML19	ATCT-motif	983	9	Light responsive element
PbCML19	G-box	690	6	Light responsive element
PbCML19	G-box	736	6	Light responsive element
PbCML19	G-box	811	6	Light responsive element
PbCML19	G-box	930	6	Light responsive element
PbCML19	G-box	1310	6	Light responsive element
PbCML19	G-box	1428	6	Light responsive element
PbCML19	G-box	1856	6	Light responsive element
PbCML19	G-box	1864	8	Light responsive element
PbCML19	G-box	1968	6	Light responsive element
PbCML19	circadian	631	9	Circadian control
PbCML19	ARE	1028	6	Anaerobic induction
PbCML19	TC-rich repeats	844	9	Defense and stress responsiveness
PbCML19	TC-rich repeats	1169	9	Defense and stress responsiveness
PbCML20	ABRE	1090	6	Abscisic acid responsiveness
PbCML20	ABRE	1091	5	Abscisic acid responsiveness
PbCML20	ABRE	1661	6	Abscisic acid responsiveness
PbCML20	ABRE	1662	5	Abscisic acid responsiveness
PbCML20	TCA-element	1631	10	Salicylic acid responsiveness
PbCML20	G-Box	1090	6	Light responsive element
PbCML20	G-Box	1661	6	Light responsive element
PbCML20	I-box	737	10	Light responsive element
PbCML20	I-box	1080	9	Light responsive element
PbCML20	I-box	1189	10	Light responsive element
PbCML20	TCT-motif	1067	6	Light responsive element
PbCML20	TCT-motif	1424	6	Light responsive element
PbCML20	G-box	1090	6	Light responsive element
PbCML20	G-box	1405	6	Light responsive element
PbCML20	G-box	1661	6	Light responsive element
PbCML20	GT1-motif	1509	6	Light responsive element
PbCML20	AE-box	1600	8	Light responsive element
PbCML20	Box 4	1584	6	Light responsive element
PbCML20	Gap-box	79	9	Light responsive element
PbCML20	GATA-motif	1081	7	Light responsive element
PbCML20	GATA-motif	1170	7	Light responsive element
PbCML20	ARE	168	6	Anaerobic induction
PbCML20	ARE	328	6	Anaerobic induction
PbCML20	ARE	1467	6	Anaerobic induction
PbCML20	ARE	1713	6	Anaerobic induction
PbCML20	ARE	1779	6	Anaerobic induction
PbCML20	LTR	1806	6	Low-temperature responsiveness
PbCML20	MBS	63	6	(MYB)Drought-inducibility
PbCML21	P-box	1103	7	Gibberellin-responsive element
PbCML21	CGTCA-motif	1543	5	MeJA-responsiveness
PbCML21	TGACG-motif	1543	5	MeJA-responsiveness
PbCML21	ABRE	247	6	Abscisic acid responsiveness
PbCML21	ABRE	248	5	Abscisic acid responsiveness
PbCML21	GA-motif	718	8	Light responsive element
PbCML21	G-box	245	9	Light responsive element
PbCML21	G-box	247	6	Light responsive element
PbCML21	TCCC-motif	693	7	Light responsive element
PbCML21	TCCC-motif	1917	7	Light responsive element
PbCML21	ATC-motif	64	8	Light responsive element
PbCML21	Box 4	195	6	Light responsive element
PbCML21	TCT-motif	1158	6	Light responsive element
PbCML21	ACE	299	9	Light responsive element
PbCML21	G-Box	247	6	Light responsive element
PbCML21	MRE	137	7	Light responsive element
PbCML21	GCN4_motif	637	7	Endosperm expression element
PbCML21	GCN4_motif	1663	7	Endosperm expression element
PbCML21	circadian	1489	9	Circadian control
PbCML21	RY-element	427	8	Seed-specific regulation element
PbCML21	ARE	370	6	Anaerobic induction
PbCML21	ARE	1003	6	Anaerobic induction
PbCML21	ARE	1249	6	Anaerobic induction
PbCML21	LTR	1586	6	Low-temperature responsiveness
PbCML21	MBS	234	6	(MYB)Drought-inducibility
PbCML21	MBS	764	6	(MYB)Drought-inducibility
PbCML21	MBS	1821	6	(MYB)Drought-inducibility
PbCML22	P-box	321	7	Gibberellin-responsive element
PbCML22	TCA-element	1672	9	Salicylic acid responsiveness
PbCML22	CGTCA-motif	507	5	MeJA-responsiveness
PbCML22	TGACG-motif	507	5	MeJA-responsiveness
PbCML22	ABRE	729	9	Abscisic acid responsiveness
PbCML22	ABRE	1339	5	Abscisic acid responsiveness
PbCML22	ABRE	1842	5	Abscisic acid responsiveness
PbCML22	AE-box	1716	8	Light responsive element
PbCML22	Box 4	589	6	Light responsive element
PbCML22	Box 4	1452	6	Light responsive element
PbCML22	Gap-box	217	9	Light responsive element
PbCML22	GATA-motif	395	7	Light responsive element
PbCML22	GATA-motif	1939	9	Light responsive element
PbCML22	TCT-motif	1097	6	Light responsive element
PbCML22	TCT-motif	1801	6	Light responsive element
PbCML22	TCT-motif	1838	6	Light responsive element
PbCML22	G-box	902	6	Light responsive element
PbCML22	G-box	1338	6	Light responsive element
PbCML22	G-box	1841	6	Light responsive element
PbCML22	GCN4_motif	940	7	Endosperm expression element
PbCML22	ARE	683	6	Anaerobic induction
PbCML22	ARE	1043	6	Anaerobic induction
PbCML22	LTR	404	6	Low-temperature responsiveness
PbCML23	GT1-motif	1730	7	Light responsive element
PbCML23	Box 4	178	6	Light responsive element
PbCML23	Box 4	584	6	Light responsive element
PbCML23	Box 4	1578	6	Light responsive element
PbCML23	Box 4	1675	6	Light responsive element
PbCML23	Box 4	1919	6	Light responsive element
PbCML23	circadian	1352	9	Circadian control
PbCML23	CAT-box	1861	6	Meristem expression element
PbCML23	RY-element	1078	8	Seed-specific regulation element
PbCML23	ARE	1334	6	Anaerobic induction
PbCML23	ARE	1508	6	Anaerobic induction
PbCML23	ARE	1626	6	Anaerobic induction
PbCML23	LTR	3	6	Low-temperature responsiveness
PbCML23	LTR	410	6	Low-temperature responsiveness
PbCML23	LTR	817	6	Low-temperature responsiveness
PbCML23	LTR	1647	6	Low-temperature responsiveness
PbCML23	TC-rich repeats	1393	9	Defense and stress responsiveness
PbCML23	MBSI	1513	11	(MYB)Flavonoid biosynthetic genes regulation
PbCML24	CGTCA-motif	71	5	MeJA-responsiveness
PbCML24	ABRE	516	5	Abscisic acid responsiveness
PbCML24	ABRE	1924	5	Abscisic acid responsiveness
PbCML24	TGACG-motif	71	5	MeJA-responsiveness
PbCML24	G-Box	516	6	Light responsive element
PbCML24	G-Box	1924	6	Light responsive element
PbCML24	TCCC-motif	1944	7	Light responsive element
PbCML24	GT1-motif	835	6	Light responsive element
PbCML24	GT1-motif	1391	6	Light responsive element
PbCML24	chs-CMA1a	416	8	Light responsive element
PbCML24	Box 4	1378	6	Light responsive element
PbCML24	ARE	867	6	Anaerobic induction
PbCML24	ARE	1708	6	Anaerobic induction
PbCML24	MBS	61	6	(MYB)Drought-inducibility
PbCML24	MBS	817	6	(MYB)Drought-inducibility
PbCML24	MBS	1784	6	(MYB)Drought-inducibility
PbCML25	TCA-element	1836	9	Salicylic acid responsiveness
PbCML25	CGTCA-motif	374	5	MeJA-responsiveness
PbCML25	CGTCA-motif	500	5	MeJA-responsiveness
PbCML25	TGACG-motif	374	5	MeJA-responsiveness
PbCML25	TGACG-motif	500	5	MeJA-responsiveness
PbCML25	ABRE	377	5	Abscisic acid responsiveness
PbCML25	ABRE	802	5	Abscisic acid responsiveness
PbCML25	ABRE	976	6	Abscisic acid responsiveness
PbCML25	ABRE	977	5	Abscisic acid responsiveness
PbCML25	3-AF1 binding site	1670	10	Light responsive element
PbCML25	3-AF1 binding site	1844	10	Light responsive element
PbCML25	chs-CMA2a	447	8	Light responsive element
PbCML25	Box 4	1257	6	Light responsive element
PbCML25	Box 4	1406	6	Light responsive element
PbCML25	Box 4	1712	6	Light responsive element
PbCML25	Box II	974	9	Light responsive element
PbCML25	G-Box	377	6	Light responsive element
PbCML25	G-Box	976	6	Light responsive element
PbCML25	TCT-motif	475	6	Light responsive element
PbCML25	G-box	801	6	Light responsive element
PbCML25	G-box	974	9	Light responsive element
PbCML25	G-box	976	6	Light responsive element
PbCML25	CAT-box	837	6	Meristem expression element
PbCML25	ARE	106	6	Anaerobic induction
PbCML25	ARE	958	6	Anaerobic induction
PbCML25	LTR	1615	6	Low-temperature responsiveness
PbCML25	MBS	1733	6	(MYB)Drought-inducibility
PbCML25	MBS	1894	6	(MYB)Drought-inducibility
PbCML26	TCA-element	1693	9	Salicylic acid responsiveness
PbCML26	TCA-element	1936	9	Salicylic acid responsiveness
PbCML26	TATC-box	1231	7	Gibberellin-responsive element
PbCML26	CGTCA-motif	263	5	MeJA-responsiveness
PbCML26	GARE-motif	1831	7	Gibberellin-responsive element
PbCML26	TGACG-motif	263	5	MeJA-responsiveness
PbCML26	AAAC-motif	632	11	Light responsive element
PbCML26	chs-CMA1a	289	8	Light responsive element
PbCML26	GATA-motif	683	9	Light responsive element
PbCML26	GATA-motif	1440	7	Light responsive element
PbCML26	Box 4	990	6	Light responsive element
PbCML26	Box 4	1650	6	Light responsive element
PbCML26	TCT-motif	1169	6	Light responsive element
PbCML26	MRE	137	7	Light responsive element
PbCML26	ATCT-motif	1159	9	Light responsive element
PbCML26	ARE	658	6	Anaerobic induction
PbCML26	ARE	928	6	Anaerobic induction
PbCML26	ARE	1637	6	Anaerobic induction
PbCML26	ARE	1960	6	Anaerobic induction
PbCML27	CGTCA-motif	131	5	MeJA-responsiveness
PbCML27	CGTCA-motif	920	5	MeJA-responsiveness
PbCML27	ABRE	562	6	Abscisic acid responsiveness
PbCML27	ABRE	563	5	Abscisic acid responsiveness
PbCML27	ABRE	826	5	Abscisic acid responsiveness
PbCML27	ABRE	1702	9	Abscisic acid responsiveness
PbCML27	ABRE	1704	6	Abscisic acid responsiveness
PbCML27	ABRE	1705	5	Abscisic acid responsiveness
PbCML27	AuxRR-core	1014	7	Auxin-responsive element
PbCML27	TGACG-motif	131	5	MeJA-responsiveness
PbCML27	TGACG-motif	920	5	MeJA-responsiveness
PbCML27	P-box	81	7	Gibberellin-responsive element
PbCML27	G-box	187	6	Light responsive element
PbCML27	G-box	562	6	Light responsive element
PbCML27	G-box	825	6	Light responsive element
PbCML27	G-box	1703	10.5	Light responsive element
PbCML27	G-box	1704	6	Light responsive element
PbCML27	G-Box	562	6	Light responsive element
PbCML27	G-Box	1704	6	Light responsive element
PbCML27	chs-CMA2c	822	12	Light responsive element
PbCML27	Sp1	168	6	Light responsive element
PbCML27	Sp1	333	6	Light responsive element
PbCML27	Sp1	715	6	Light responsive element
PbCML27	Sp1	999	6	Light responsive element
PbCML27	GT1-motif	666	6	Light responsive element
PbCML27	GATA-motif	731	7	Light responsive element
PbCML27	circadian	1356	9	Circadian control
PbCML27	ARE	687	6	Anaerobic induction
PbCML27	TC-rich repeats	426	9	Defense and stress responsiveness
PbCML27	MBS	1402	6	(MYB)Drought-inducibility
PbCML27	MBS	1527	6	(MYB)Drought-inducibility
PbCML28	TCA-element	747	9	Salicylic acid responsiveness
PbCML28	P-box	1303	7	Gibberellin-responsive element
PbCML28	CGTCA-motif	568	5	MeJA-responsiveness
PbCML28	CGTCA-motif	613	5	MeJA-responsiveness
PbCML28	CGTCA-motif	642	5	MeJA-responsiveness
PbCML28	CGTCA-motif	1579	5	MeJA-responsiveness
PbCML28	TGA-element	1695	6	Auxin-responsive element
PbCML28	TGACG-motif	568	5	MeJA-responsiveness
PbCML28	TGACG-motif	613	5	MeJA-responsiveness
PbCML28	TGACG-motif	642	5	MeJA-responsiveness
PbCML28	TGACG-motif	1579	5	MeJA-responsiveness
PbCML28	ABRE	592	8	Abscisic acid responsiveness
PbCML28	ABRE	593	5	Abscisic acid responsiveness
PbCML28	ABRE	640	5	Abscisic acid responsiveness
PbCML28	GT1-motif	65	6	Light responsive element
PbCML28	Box 4	779	6	Light responsive element
PbCML28	GATA-motif	444	7	Light responsive element
PbCML28	TCT-motif	384	6	Light responsive element
PbCML28	ACE	590	10	Light responsive element
PbCML28	G-box	592	6	Light responsive element
PbCML28	G-box	640	6	Light responsive element
PbCML28	G-box	696	6	Light responsive element
PbCML28	G-box	1540	6	Light responsive element
PbCML28	CAT-box	401	6	Meristem expression element
PbCML28	TC-rich repeats	843	9	Defense and stress responsiveness
PbCML28	TC-rich repeats	1646	9	Defense and stress responsiveness
PbCML28	MBS	31	6	(MYB)Drought-inducibility
PbCML28	MBS	1056	6	(MYB)Drought-inducibility
PbCML29	CGTCA-motif	1832	5	MeJA-responsiveness
PbCML29	TGACG-motif	1832	5	MeJA-responsiveness
PbCML29	TCT-motif	1699	6	Light responsive element
PbCML29	AE-box	1126	8	Light responsive element
PbCML29	GT1-motif	38	7	Light responsive element
PbCML29	TCCC-motif	1381	7	Light responsive element
PbCML29	TCCC-motif	1955	7	Light responsive element
PbCML29	chs-CMA2a	1422	8	Light responsive element
PbCML29	GATA-motif	197	9	Light responsive element
PbCML29	GCN4_motif	553	7	Endosperm expression element
PbCML29	ARE	442	6	Anaerobic induction
PbCML29	ARE	933	6	Anaerobic induction
PbCML29	ARE	1913	6	Anaerobic induction
PbCML29	MBS	977	6	(MYB)Drought-inducibility
PbCML29	MBS	1069	6	(MYB)Drought-inducibility
PbCML30	GARE-motif	327	7	Gibberellin-responsive element
PbCML30	GARE-motif	1294	7	Gibberellin-responsive element
PbCML30	ABRE	1974	5	Abscisic acid responsiveness
PbCML30	P-box	1009	7	Gibberellin-responsive element
PbCML30	TCA-element	1740	9	Salicylic acid responsiveness
PbCML30	TCT-motif	87	6	Light responsive element
PbCML30	G-box	1973	6	Light responsive element
PbCML30	AE-box	82	8	Light responsive element
PbCML30	GT1-motif	1435	6	Light responsive element
PbCML30	GT1-motif	1685	6	Light responsive element
PbCML30	GT1-motif	1994	6	Light responsive element
PbCML30	CAT-box	63	6	Meristem expression element
PbCML30	ARE	316	6	Anaerobic induction
PbCML30	ARE	635	6	Anaerobic induction
PbCML30	ARE	1589	6	Anaerobic induction
PbCML30	LTR	1046	6	Low-temperature responsiveness
PbCML30	MBS	1668	6	(MYB)Drought-inducibility
PbCML31	ABRE	550	7	Abscisic acid responsiveness
PbCML31	TCA-element	1615	9	Salicylic acid responsiveness
PbCML31	I-box	563	9	Light responsive element
PbCML31	ATCT-motif	84	9	Light responsive element
PbCML31	GT1-motif	325	6	Light responsive element
PbCML31	Sp1	481	6	Light responsive element
PbCML31	Box 4	779	6	Light responsive element
PbCML31	Box 4	1369	6	Light responsive element
PbCML31	Box 4	1839	6	Light responsive element
PbCML31	GATA-motif	565	9	Light responsive element
PbCML31	circadian	1277	9	Circadian control
PbCML31	ARE	577	6	Anaerobic induction
PbCML31	LTR	580	6	Low-temperature responsiveness
PbCML31	TC-rich repeats	232	9	Defense and stress responsiveness
PbCML31	TC-rich repeats	448	9	Defense and stress responsiveness
PbCML32	TCA-element	1364	9	Salicylic acid responsiveness
PbCML32	P-box	667	7	Gibberellin-responsive element
PbCML32	CGTCA-motif	447	5	MeJA-responsiveness
PbCML32	CGTCA-motif	495	5	MeJA-responsiveness
PbCML32	CGTCA-motif	538	5	MeJA-responsiveness
PbCML32	CGTCA-motif	1855	5	MeJA-responsiveness
PbCML32	TGACG-motif	447	5	MeJA-responsiveness
PbCML32	TGACG-motif	495	5	MeJA-responsiveness
PbCML32	TGACG-motif	538	5	MeJA-responsiveness
PbCML32	TGACG-motif	1855	5	MeJA-responsiveness
PbCML32	TCCC-motif	1223	7	Light responsive element
PbCML32	Sp1	1211	6	Light responsive element
PbCML32	Box 4	504	6	Light responsive element
PbCML32	TCT-motif	1229	6	Light responsive element
PbCML32	CAT-box	997	6	Meristem expression element
PbCML32	ARE	1492	6	Anaerobic induction
PbCML32	MBS	1531	6	(MYB)Drought-inducibility
PbCML33	ABRE	170	5	Abscisic acid responsiveness
PbCML33	ABRE	1712	5	Abscisic acid responsiveness
PbCML33	ABRE	1717	5	Abscisic acid responsiveness
PbCML33	ABRE	1740	6	Abscisic acid responsiveness
PbCML33	ABRE	1741	5	Abscisic acid responsiveness
PbCML33	TCA-element	635	9	Salicylic acid responsiveness
PbCML33	TGACG-motif	172	5	MeJA-responsiveness
PbCML33	TGACG-motif	1714	5	MeJA-responsiveness
PbCML33	AuxRR-core	1939	7	Auxin-responsive element
PbCML33	CGTCA-motif	172	5	MeJA-responsiveness
PbCML33	CGTCA-motif	1714	5	MeJA-responsiveness
PbCML33	ATCT-motif	1578	9	Light responsive element
PbCML33	ATCT-motif	1662	9	Light responsive element
PbCML33	TCT-motif	1351	6	Light responsive element
PbCML33	ACE	1715	9	Light responsive element
PbCML33	G-Box	1740	6	Light responsive element
PbCML33	GATA-motif	1889	7	Light responsive element
PbCML33	Box 4	37	6	Light responsive element
PbCML33	Box 4	310	6	Light responsive element
PbCML33	GT1-motif	221	9	Light responsive element
PbCML33	GT1-motif	1529	6	Light responsive element
PbCML33	G-box	170	6	Light responsive element
PbCML33	G-box	1712	6	Light responsive element
PbCML33	G-box	1717	6	Light responsive element
PbCML33	G-box	1740	6	Light responsive element
PbCML33	Sp1	825	6	Light responsive element
PbCML33	ARE	613	6	Anaerobic induction
PbCML33	LTR	1119	6	Low-temperature responsiveness
PbCML33	TC-rich repeats	574	9	Defense and stress responsiveness
PbCML33	MBS	1793	6	(MYB)Drought-inducibility
PbCML34	TATC-box	1960	7	Gibberellin-responsive element
PbCML34	P-box	8	7	Gibberellin-responsive element
PbCML34	P-box	1872	7	Gibberellin-responsive element
PbCML34	CGTCA-motif	815	5	MeJA-responsiveness
PbCML34	TGACG-motif	815	5	MeJA-responsiveness
PbCML34	ABRE	429	6	Abscisic acid responsiveness
PbCML34	ABRE	430	5	Abscisic acid responsiveness
PbCML34	ABRE	774	5	Abscisic acid responsiveness
PbCML34	ABRE	976	5	Abscisic acid responsiveness
PbCML34	GT1-motif	1058	6	Light responsive element
PbCML34	TCCC-motif	1916	7	Light responsive element
PbCML34	Box 4	317	6	Light responsive element
PbCML34	Box 4	340	6	Light responsive element
PbCML34	Box 4	589	6	Light responsive element
PbCML34	Box 4	1620	6	Light responsive element
PbCML34	GATA-motif	1083	9	Light responsive element
PbCML34	GATA-motif	1684	7	Light responsive element
PbCML34	G-Box	429	6	Light responsive element
PbCML34	G-Box	774	6	Light responsive element
PbCML34	G-box	429	6	Light responsive element
PbCML34	G-box	976	6	Light responsive element
PbCML34	ARE	913	6	Anaerobic induction
PbCML34	ARE	1954	6	Anaerobic induction
PbCML34	LTR	473	6	Low-temperature responsiveness
PbCML34	LTR	1011	6	Low-temperature responsiveness
PbCML34	MBS	225	6	(MYB)Drought-inducibility
PbCML35	TGACG-motif	375	5	MeJA-responsiveness
PbCML35	CGTCA-motif	375	5	MeJA-responsiveness
PbCML35	ABRE	1775	5	Abscisic acid responsiveness
PbCML35	TGA-element	865	6	Auxin-responsive element
PbCML35	TCA-element	741	9	Salicylic acid responsiveness
PbCML35	G-box	1775	6	Light responsive element
PbCML35	3-AF1 binding site	1882	10	Light responsive element
PbCML35	MRE	1431	7	Light responsive element
PbCML35	TCT-motif	1839	6	Light responsive element
PbCML35	GATA-motif	731	7	Light responsive element
PbCML35	GATA-motif	1678	10	Light responsive element
PbCML35	Box 4	486	6	Light responsive element
PbCML35	Box 4	1386	6	Light responsive element
PbCML35	TCCC-motif	49	7	Light responsive element
PbCML35	GT1-motif	113	6	Light responsive element
PbCML35	GT1-motif	1707	6	Light responsive element
PbCML35	RY-element	1213	8	Seed-specific regulation element
PbCML35	ARE	432	6	Anaerobic induction
PbCML35	ARE	1926	6	Anaerobic induction
PbCML35	TC-rich repeats	311	9	Defense and stress responsiveness
PbCML35	MBS	1482	6	(MYB)Drought-inducibility
PbCML35	MBS	1604	6	(MYB)Drought-inducibility
PbCML36	TCA-element	854	9	Salicylic acid responsiveness
PbCML36	P-box	1070	7	Gibberellin-responsive element
PbCML36	ABRE	965	9	Abscisic acid responsiveness
PbCML36	TGACG-motif	191	5	MeJA-responsiveness
PbCML36	CGTCA-motif	191	5	MeJA-responsiveness
PbCML36	GATA-motif	1541	9	Light responsive element
PbCML36	GATA-motif	1900	9	Light responsive element
PbCML36	Box 4	304	6	Light responsive element
PbCML36	Box 4	1262	6	Light responsive element
PbCML36	Box 4	1745	6	Light responsive element
PbCML36	Box 4	1783	6	Light responsive element
PbCML36	AE-box	347	8	Light responsive element
PbCML36	AE-box	1834	8	Light responsive element
PbCML36	GT1-motif	65	6	Light responsive element
PbCML36	GT1-motif	543	6	Light responsive element
PbCML36	GT1-motif	738	6	Light responsive element
PbCML36	MRE	545	7	Light responsive element
PbCML36	TCT-motif	1350	6	Light responsive element
PbCML36	I-box	1539	9	Light responsive element
PbCML36	I-box	1541	9	Light responsive element
PbCML36	GCN4_motif	1298	7	Endosperm expression element
PbCML36	ARE	418	6	Anaerobic induction
PbCML36	ARE	1389	6	Anaerobic induction
PbCML36	TC-rich repeats	1981	9	Defense and stress responsiveness
PbCML36	MBSI	111	10.5	(MYB)Flavonoid biosynthetic genes regulation
PbCML37	P-box	860	7	Gibberellin-responsive element
PbCML37	ABRE	1829	6	Abscisic acid responsiveness
PbCML37	ABRE	1830	5	Abscisic acid responsiveness
PbCML37	ABRE	1847	6	Abscisic acid responsiveness
PbCML37	ABRE	1848	5	Abscisic acid responsiveness
PbCML37	AE-box	1364	8	Light responsive element
PbCML37	AE-box	1658	8	Light responsive element
PbCML37	Box 4	1086	6	Light responsive element
PbCML37	G-Box	1829	6	Light responsive element
PbCML37	G-Box	1847	6	Light responsive element
PbCML37	I-box	422	9	Light responsive element
PbCML37	I-box	1182	9	Light responsive element
PbCML37	TCT-motif	726	6	Light responsive element
PbCML37	TCT-motif	1730	6	Light responsive element
PbCML37	G-box	1829	6	Light responsive element
PbCML37	G-box	1847	6	Light responsive element
PbCML37	circadian	1306	9	Circadian control
PbCML37	RY-element	652	8	Seed-specific regulation element
PbCML37	ARE	350	6	Anaerobic induction
PbCML37	ARE	602	6	Anaerobic induction
PbCML37	ARE	842	6	Anaerobic induction
PbCML37	ARE	1011	6	Anaerobic induction
PbCML37	ARE	1041	6	Anaerobic induction
PbCML37	TC-rich repeats	596	9	Defense and stress responsiveness
PbCML37	MBS	215	6	(MYB)Drought-inducibility
PbCML37	MBS	587	6	(MYB)Drought-inducibility
PbCML38	TCA-element	1107	9	Salicylic acid responsiveness
PbCML38	GARE-motif	1557	7	Gibberellin-responsive element
PbCML38	CGTCA-motif	515	5	MeJA-responsiveness
PbCML38	TGACG-motif	515	5	MeJA-responsiveness
PbCML38	ABRE	1891	7	Abscisic acid responsiveness
PbCML38	GT1-motif	1929	6	Light responsive element
PbCML38	Sp1	580	6	Light responsive element
PbCML38	Sp1	1281	6	Light responsive element
PbCML38	I-box	789	9	Light responsive element
PbCML38	TCT-motif	496	6	Light responsive element
PbCML38	TCT-motif	664	6	Light responsive element
PbCML38	ATCT-motif	1610	9	Light responsive element
PbCML38	ATCT-motif	1615	9	Light responsive element
PbCML38	ARE	208	6	Anaerobic induction
PbCML38	ARE	326	6	Anaerobic induction
PbCML38	MBS	42	6	(MYB)Drought-inducibility
PbCML39	TCA-element	1189	9	Salicylic acid responsiveness
PbCML39	ABRE	708	5	Abscisic acid responsiveness
PbCML39	TGACG-motif	1890	5	MeJA-responsiveness
PbCML39	CGTCA-motif	1890	5	MeJA-responsiveness
PbCML39	Box 4	745	6	Light responsive element
PbCML39	Box 4	1615	6	Light responsive element
PbCML39	Box 4	1729	6	Light responsive element
PbCML39	Box 4	1803	6	Light responsive element
PbCML39	GT1-motif	1058	7	Light responsive element
PbCML39	G-box	380	6	Light responsive element
PbCML39	G-box	708	6	Light responsive element
PbCML39	G-box	1691	6	Light responsive element
PbCML39	TCT-motif	1990	6	Light responsive element
PbCML39	circadian	624	9	Circadian control
PbCML39	CAT-box	10	6	Meristem expression element
PbCML39	CAT-box	544	6	Meristem expression element
PbCML39	CAT-box	1624	6	Meristem expression element
PbCML39	ARE	714	6	Anaerobic induction
PbCML39	ARE	804	6	Anaerobic induction
PbCML39	ARE	1210	6	Anaerobic induction
PbCML39	ARE	1219	6	Anaerobic induction
PbCML39	ARE	1364	6	Anaerobic induction
PbCML39	ARE	1540	6	Anaerobic induction
PbCML39	LTR	15	6	Low-temperature responsiveness
PbCML39	MBS	481	6	(MYB)Drought-inducibility
PbCML39	MBS	1590	6	(MYB)Drought-inducibility
PbCML40	TCA-element	1436	9	Salicylic acid responsiveness
PbCML40	ABRE	362	5	Abscisic acid responsiveness
PbCML40	ABRE	402	5	Abscisic acid responsiveness
PbCML40	ABRE	1061	5	Abscisic acid responsiveness
PbCML40	TGACG-motif	1175	5	MeJA-responsiveness
PbCML40	TGACG-motif	1740	5	MeJA-responsiveness
PbCML40	TGA-element	943	6	Auxin-responsive element
PbCML40	CGTCA-motif	1175	5	MeJA-responsiveness
PbCML40	CGTCA-motif	1740	5	MeJA-responsiveness
PbCML40	GATA-motif	1439	10	Light responsive element
PbCML40	chs-CMA1a	314	8	Light responsive element
PbCML40	chs-CMA2a	168	8	Light responsive element
PbCML40	chs-CMA2a	665	8	Light responsive element
PbCML40	AE-box	1962	8	Light responsive element
PbCML40	GT1-motif	778	6	Light responsive element
PbCML40	G-box	401	6	Light responsive element
PbCML40	G-box	1060	6	Light responsive element
PbCML40	G-Box	361	6	Light responsive element
PbCML40	ARE	853	6	Anaerobic induction
PbCML40	ARE	1276	6	Anaerobic induction
PbCML40	LTR	1091	6	Low-temperature responsiveness
PbCML41	ABRE	340	5	Abscisic acid responsiveness
PbCML41	ABRE	760	5	Abscisic acid responsiveness
PbCML41	TGACG-motif	1338	5	MeJA-responsiveness
PbCML41	TGA-element	630	6	Auxin-responsive element
PbCML41	TGA-element	1442	6	Auxin-responsive element
PbCML41	GARE-motif	968	7	Gibberellin-responsive element
PbCML41	CGTCA-motif	1338	5	MeJA-responsiveness
PbCML41	TCA-element	953	9	Salicylic acid responsiveness
PbCML41	G-box	760	6	Light responsive element
PbCML41	G-box	862	6	Light responsive element
PbCML41	G-box	1472	6	Light responsive element
PbCML41	G-Box	340	6	Light responsive element
PbCML41	TCT-motif	594	6	Light responsive element
PbCML41	TCT-motif	1649	6	Light responsive element
PbCML41	Gap-box	1137	9.5	Light responsive element
PbCML41	GATA-motif	1654	10	Light responsive element
PbCML41	Box 4	1098	6	Light responsive element
PbCML41	Sp1	460	6	Light responsive element
PbCML41	ARE	691	6	Anaerobic induction
PbCML41	ARE	1404	6	Anaerobic induction
PbCML41	LTR	222	6	Low-temperature responsiveness
PbCML42	ABRE	44	5	Abscisic acid responsiveness
PbCML42	ABRE	713	9	Abscisic acid responsiveness
PbCML42	TATC-box	99	7	Gibberellin-responsive element
PbCML42	TCA-element	638	9	Salicylic acid responsiveness
PbCML42	P-box	1168	7	Gibberellin-responsive element
PbCML42	TCT-motif	39	6	Light responsive element
PbCML42	TCT-motif	276	6	Light responsive element
PbCML42	TCT-motif	291	6	Light responsive element
PbCML42	G-box	43	6	Light responsive element
PbCML42	G-box	222	6	Light responsive element
PbCML42	MRE	418	7	Light responsive element
PbCML42	ATCT-motif	512	9	Light responsive element
PbCML42	L-box	1900	10	Light responsive element
PbCML42	GT1-motif	358	6	Light responsive element
PbCML42	GT1-motif	1467	9	Light responsive element
PbCML42	Sp1	1107	6	Light responsive element
PbCML42	Sp1	1132	6	Light responsive element
PbCML42	Sp1	1261	6	Light responsive element
PbCML42	TCCC-motif	1629	7	Light responsive element
PbCML42	TCCC-motif	1962	7	Light responsive element
PbCML42	TCCC-motif	1980	7	Light responsive element
PbCML42	Box 4	991	6	Light responsive element
PbCML42	Box 4	1063	6	Light responsive element
PbCML42	GATA-motif	1117	10	Light responsive element
PbCML42	GATA-motif	1563	7	Light responsive element
PbCML42	chs-CMA1a	1208	8	Light responsive element
PbCML42	CAT-box	787	6	Meristem expression element
PbCML42	ARE	1532	6	Anaerobic induction
PbCML42	LTR	915	6	Low-temperature responsiveness
PbCML42	LTR	1310	6	Low-temperature responsiveness
PbCML42	LTR	1443	6	Low-temperature responsiveness
PbCML43	TATC-box	871	7	Gibberellin-responsive element
PbCML43	TGA-element	1670	6	Auxin-responsive element
PbCML43	ABRE	1261	5	Abscisic acid responsiveness
PbCML43	GA-motif	340	8	Light responsive element
PbCML43	Sp1	1137	6	Light responsive element
PbCML43	Box 4	445	6	Light responsive element
PbCML43	Box 4	475	6	Light responsive element
PbCML43	Box 4	980	6	Light responsive element
PbCML43	Box 4	1068	6	Light responsive element
PbCML43	TCT-motif	492	6	Light responsive element
PbCML43	TCT-motif	698	6	Light responsive element
PbCML43	TCT-motif	1046	6	Light responsive element
PbCML43	TCT-motif	1467	6	Light responsive element
PbCML43	ACE	1489	9	Light responsive element
PbCML43	G-box	1261	6	Light responsive element
PbCML43	MRE	453	7	Light responsive element
PbCML43	ATCT-motif	619	9	Light responsive element
PbCML43	ATCT-motif	1415	9	Light responsive element
PbCML43	circadian	1280	9	Circadian control
PbCML43	GCN4_motif	989	7	Endosperm expression element
PbCML43	GCN4_motif	1814	7	Endosperm expression element
PbCML43	TC-rich repeats	1985	10	Defense and stress responsiveness
PbCML43	MBS	1299	6	(MYB)Drought-inducibility
PbCML44	CGTCA-motif	254	5	MeJA-responsiveness
PbCML44	TGACG-motif	254	5	MeJA-responsiveness
PbCML44	ABRE	105	5	Abscisic acid responsiveness
PbCML44	ABRE	124	5	Abscisic acid responsiveness
PbCML44	ABRE	1800	5	Abscisic acid responsiveness
PbCML44	I-box	991	10	Light responsive element
PbCML44	I-box	992	8	Light responsive element
PbCML44	G-box	104	8	Light responsive element
PbCML44	G-box	105	6	Light responsive element
PbCML44	G-box	124	6	Light responsive element
PbCML44	Sp1	1745	6	Light responsive element
PbCML44	chs-CMA2a	406	8	Light responsive element
PbCML44	G-Box	1799	6	Light responsive element
PbCML44	G-Box	1916	10	Light responsive element
PbCML44	ATCT-motif	661	9	Light responsive element
PbCML44	GT1-motif	819	6	Light responsive element
PbCML44	TCCC-motif	269	7	Light responsive element
PbCML44	Box 4	1267	6	Light responsive element
PbCML44	GATA-motif	132	9	Light responsive element
PbCML44	GATA-motif	1658	10	Light responsive element
PbCML44	RY-element	1139	8	Seed-specific regulation element
PbCML44	CAT-box	689	6	Meristem expression element
PbCML44	ARE	574	6	Anaerobic induction
PbCML44	ARE	594	6	Anaerobic induction
PbCML44	ARE	982	6	Anaerobic induction
PbCML44	LTR	1262	6	Low-temperature responsiveness
PbCML45	TCA-element	748	9	Salicylic acid responsiveness
PbCML45	CGTCA-motif	376	5	MeJA-responsiveness
PbCML45	CGTCA-motif	384	5	MeJA-responsiveness
PbCML45	CGTCA-motif	1686	5	MeJA-responsiveness
PbCML45	CGTCA-motif	1694	5	MeJA-responsiveness
PbCML45	AuxRR-core	266	7	Auxin-responsive element
PbCML45	AuxRR-core	1571	7	Auxin-responsive element
PbCML45	TGACG-motif	376	5	MeJA-responsiveness
PbCML45	TGACG-motif	384	5	MeJA-responsiveness
PbCML45	TGACG-motif	1686	5	MeJA-responsiveness
PbCML45	TGACG-motif	1694	5	MeJA-responsiveness
PbCML45	AAAC-motif	291	11	Light responsive element
PbCML45	AE-box	905	8	Light responsive element
PbCML45	GATA-motif	38	7	Light responsive element
PbCML45	GATA-motif	1342	7	Light responsive element
PbCML45	GATA-motif	1865	9	Light responsive element
PbCML45	Box 4	214	6	Light responsive element
PbCML45	Box 4	463	6	Light responsive element
PbCML45	Box 4	507	6	Light responsive element
PbCML45	Box 4	776	6	Light responsive element
PbCML45	Box 4	1519	6	Light responsive element
PbCML45	Box 4	1773	6	Light responsive element
PbCML45	ACE	1012	9	Light responsive element
PbCML45	MRE	298	7	Light responsive element
PbCML45	ARE	64	6	Anaerobic induction
PbCML45	ARE	458	6	Anaerobic induction
PbCML45	ARE	1058	6	Anaerobic induction
PbCML45	ARE	1133	6	Anaerobic induction
PbCML45	ARE	1232	6	Anaerobic induction
PbCML45	ARE	1368	6	Anaerobic induction
PbCML45	ARE	1768	6	Anaerobic induction
PbCML45	ARE	1856	6	Anaerobic induction
PbCML45	LTR	61	6	Low-temperature responsiveness
PbCML45	LTR	1235	6	Low-temperature responsiveness
PbCML45	LTR	1288	6	Low-temperature responsiveness
PbCML45	LTR	1365	6	Low-temperature responsiveness
PbCML45	LTR	1629	6	Low-temperature responsiveness
PbCML45	LTR	1830	6	Low-temperature responsiveness
PbCML45	TC-rich repeats	1982	9	Defense and stress responsiveness
PbCML46	TGACG-motif	1296	5	MeJA-responsiveness
PbCML46	TGACG-motif	1438	5	MeJA-responsiveness
PbCML46	ABRE	1660	5	Abscisic acid responsiveness
PbCML46	CGTCA-motif	1296	5	MeJA-responsiveness
PbCML46	CGTCA-motif	1438	5	MeJA-responsiveness
PbCML46	TATC-box	1586	7	Gibberellin-responsive element
PbCML46	P-box	540	7	Gibberellin-responsive element
PbCML46	P-box	1858	7	Gibberellin-responsive element
PbCML46	I-box	952	10	Light responsive element
PbCML46	G-box	994	9	Light responsive element
PbCML46	G-box	1659	6	Light responsive element
PbCML46	GTGGC-motif	37	10	Light responsive element
PbCML46	Box 4	225	6	Light responsive element
PbCML46	GT1-motif	1178	6	Light responsive element
PbCML46	AE-box	360	8	Light responsive element
PbCML46	TCCC-motif	1742	7	Light responsive element
PbCML46	GCN4_motif	348	7	Endosperm expression element
PbCML46	ARE	618	6	Anaerobic induction
PbCML46	TC-rich repeats	1824	9	Defense and stress responsiveness
PbCML46	MBS	1316	6	(MYB)Drought-inducibility
PbCML47	TCA-element	343	9	Salicylic acid responsiveness
PbCML47	TCA-element	1810	9	Salicylic acid responsiveness
PbCML47	TATC-box	299	7	Gibberellin-responsive element
PbCML47	ABRE	282	9	Abscisic acid responsiveness
PbCML47	AuxRR-core	1583	7	Auxin-responsive element
PbCML47	GATA-motif	1447	10	Light responsive element
PbCML47	Box 4	878	6	Light responsive element
PbCML47	Box 4	1048	6	Light responsive element
PbCML47	GT1-motif	233	6	Light responsive element
PbCML47	LAMP-element	111	8	Light responsive element
PbCML47	G-box	646	6	Light responsive element
PbCML47	TCT-motif	100	6	Light responsive element
PbCML47	ARE	789	6	Anaerobic induction
PbCML48	TATC-box	1952	7	Gibberellin-responsive element
PbCML48	ABRE	76	5	Abscisic acid responsiveness
PbCML48	ABRE	1447	6	Abscisic acid responsiveness
PbCML48	ABRE	1448	5	Abscisic acid responsiveness
PbCML48	ABRE	1630	7	Abscisic acid responsiveness
PbCML48	GARE-motif	1815	7	Gibberellin-responsive element
PbCML48	Box 4	215	6	Light responsive element
PbCML48	Box 4	1680	6	Light responsive element
PbCML48	GATA-motif	268	10	Light responsive element
PbCML48	GATA-motif	472	7	Light responsive element
PbCML48	Sp1	335	6	Light responsive element
PbCML48	Sp1	1278	6	Light responsive element
PbCML48	TCCC-motif	20	7	Light responsive element
PbCML48	TCCC-motif	159	7	Light responsive element
PbCML48	TCCC-motif	179	7	Light responsive element
PbCML48	MRE	1363	7	Light responsive element
PbCML48	G-Box	1447	6	Light responsive element
PbCML48	G-box	75	6	Light responsive element
PbCML48	G-box	1447	6	Light responsive element
PbCML48	RY-element	1266	8	Seed-specific regulation element
PbCML48	CAT-box	245	6	Meristem expression element
PbCML48	MBS	807	6	(MYB)Drought-inducibility
PbCML48	MBS	844	6	(MYB)Drought-inducibility
PbCML48	MBS	1221	6	(MYB)Drought-inducibility
PbCML49	ABRE	1427	7	Abscisic acid responsiveness
PbCML49	TGACG-motif	442	5	MeJA-responsiveness
PbCML49	GARE-motif	1132	7	Gibberellin-responsive element
PbCML49	GARE-motif	1913	7	Gibberellin-responsive element
PbCML49	CGTCA-motif	442	5	MeJA-responsiveness
PbCML49	TCA-element	461	9	Salicylic acid responsiveness
PbCML49	TCA-element	1883	9	Salicylic acid responsiveness
PbCML49	TATC-box	1304	7	Gibberellin-responsive element
PbCML49	ATCT-motif	1688	9	Light responsive element
PbCML49	I-box	315	9	Light responsive element
PbCML49	ATC-motif	705	8	Light responsive element
PbCML49	GTGGC-motif	1904	10	Light responsive element
PbCML49	AE-box	1785	8	Light responsive element
PbCML49	CAT-box	1496	6	Meristem expression element
PbCML49	TC-rich repeats	1186	9	Defense and stress responsiveness
PbCML50	GARE-motif	1909	7	Gibberellin-responsive element
PbCML50	AuxRR-core	573	7	Auxin-responsive element
PbCML50	AuxRR-core	866	7	Auxin-responsive element
PbCML50	TCCC-motif	1165	7	Light responsive element
PbCML50	GA-motif	1677	8	Light responsive element
PbCML50	GT1-motif	1093	6	Light responsive element
PbCML50	AE-box	1105	8	Light responsive element
PbCML50	AE-box	1779	8	Light responsive element
PbCML50	ATC-motif	474	9	Light responsive element
PbCML50	GATA-motif	50	9	Light responsive element
PbCML50	Box 4	1266	6	Light responsive element
PbCML50	LAMP-element	51	9	Light responsive element
PbCML50	AT1-motif	1548	13	Light responsive element
PbCML50	G-box	861	9	Light responsive element
PbCML50	I-box	52	10	Light responsive element
PbCML50	TCT-motif	932	6	Light responsive element
PbCML50	TCT-motif	1070	6	Light responsive element
PbCML50	MRE	205	7	Light responsive element
PbCML50	MRE	1014	7	Light responsive element
PbCML50	MRE	1842	7	Light responsive element
PbCML50	ATCT-motif	1198	9	Light responsive element
PbCML50	ARE	151	6	Anaerobic induction
PbCML50	ARE	750	6	Anaerobic induction
PbCML50	ARE	937	6	Anaerobic induction
PbCML50	ARE	1472	6	Anaerobic induction
PbCML50	LTR	1708	6	Low-temperature responsiveness
PbCML50	TC-rich repeats	932	9	Defense and stress responsiveness
PbCML51	TCA-element	566	9	Salicylic acid responsiveness
PbCML51	TCA-element	635	9	Salicylic acid responsiveness
PbCML51	TCA-element	949	9	Salicylic acid responsiveness
PbCML51	TGACG-motif	790	5	MeJA-responsiveness
PbCML51	ABRE	291	5	Abscisic acid responsiveness
PbCML51	ABRE	994	5	Abscisic acid responsiveness
PbCML51	CGTCA-motif	790	5	MeJA-responsiveness
PbCML51	GARE-motif	38	7	Gibberellin-responsive element
PbCML51	GATA-motif	1298	9	Light responsive element
PbCML51	AE-box	1418	8	Light responsive element
PbCML51	GT1-motif	1171	7	Light responsive element
PbCML51	GT1-motif	1172	6	Light responsive element
PbCML51	AAAC-motif	1157	11	Light responsive element
PbCML51	Sp1	249	6	Light responsive element
PbCML51	Sp1	730	6	Light responsive element
PbCML51	I-box	1298	9	Light responsive element
PbCML51	G-Box	291	6	Light responsive element
PbCML51	G-Box	994	6	Light responsive element
PbCML51	TCT-motif	1920	6	Light responsive element
PbCML51	GATT-motif	1408	11	Light responsive element
PbCML51	G-box	994	8	Light responsive element
PbCML51	CAT-box	1108	6	Meristem expression element
PbCML51	CAT-box	1450	6	Meristem expression element
PbCML51	ARE	1151	6	Anaerobic induction
PbCML51	ARE	1679	6	Anaerobic induction
PbCML51	LTR	199	6	Low-temperature responsiveness
PbCML51	TC-rich repeats	580	9	Defense and stress responsiveness
PbCML51	TC-rich repeats	649	9	Defense and stress responsiveness
PbCML51	MBS	1788	6	(MYB)Drought-inducibility
PbCML52	TCA-element	567	9	Salicylic acid responsiveness
PbCML52	P-box	180	7	Gibberellin-responsive element
PbCML52	TGA-element	1022	6	Auxin-responsive element
PbCML52	CGTCA-motif	1900	5	MeJA-responsiveness
PbCML52	ABRE	186	9	Abscisic acid responsiveness
PbCML52	TGACG-motif	1900	5	MeJA-responsiveness
PbCML52	AuxRR-core	573	7	Auxin-responsive element
PbCML52	GT1-motif	133	6	Light responsive element
PbCML52	GT1-motif	1519	7	Light responsive element
PbCML52	GT1-motif	1520	6	Light responsive element
PbCML52	ATC-motif	723	9	Light responsive element
PbCML52	ATC-motif	838	9	Light responsive element
PbCML52	Box 4	1185	6	Light responsive element
PbCML52	TCT-motif	400	6	Light responsive element
PbCML52	TCT-motif	709	6	Light responsive element
PbCML52	TCT-motif	824	6	Light responsive element
PbCML52	I-box	930	9	Light responsive element
PbCML52	ARE	297	6	Anaerobic induction
PbCML52	ARE	1440	6	Anaerobic induction
PbCML52	ARE	1746	6	Anaerobic induction
PbCML52	TC-rich repeats	396	9	Defense and stress responsiveness
PbCML53	TGA-element	370	6	Auxin-responsive element
PbCML53	CGTCA-motif	1737	5	MeJA-responsiveness
PbCML53	ABRE	215	5	Abscisic acid responsiveness
PbCML53	ABRE	1051	5	Abscisic acid responsiveness
PbCML53	ABRE	1419	5	Abscisic acid responsiveness
PbCML53	ABRE	1706	5	Abscisic acid responsiveness
PbCML53	ABRE	1740	9	Abscisic acid responsiveness
PbCML53	ABRE	1742	6	Abscisic acid responsiveness
PbCML53	ABRE	1743	5	Abscisic acid responsiveness
PbCML53	ABRE	1771	9	Abscisic acid responsiveness
PbCML53	ABRE	1773	6	Abscisic acid responsiveness
PbCML53	ABRE	1774	5	Abscisic acid responsiveness
PbCML53	ABRE	1837	5	Abscisic acid responsiveness
PbCML53	TGACG-motif	1737	5	MeJA-responsiveness
PbCML53	AuxRR-core	455	7	Auxin-responsive element
PbCML53	TCA-element	61	9	Salicylic acid responsiveness
PbCML53	TCA-element	1381	9	Salicylic acid responsiveness
PbCML53	TCA-element	1561	9	Salicylic acid responsiveness
PbCML53	TATC-box	1221	7	Gibberellin-responsive element
PbCML53	G-box	513	6	Light responsive element
PbCML53	G-box	1706	6	Light responsive element
PbCML53	G-box	1741	8	Light responsive element
PbCML53	G-box	1742	6	Light responsive element
PbCML53	G-box	1772	8	Light responsive element
PbCML53	G-box	1773	6	Light responsive element
PbCML53	G-box	1837	6	Light responsive element
PbCML53	TCT-motif	1317	6	Light responsive element
PbCML53	ACE	1740	9	Light responsive element
PbCML53	ACE	1771	9	Light responsive element
PbCML53	G-Box	215	6	Light responsive element
PbCML53	G-Box	1050	6	Light responsive element
PbCML53	G-Box	1418	6	Light responsive element
PbCML53	G-Box	1742	6	Light responsive element
PbCML53	G-Box	1773	6	Light responsive element
PbCML53	AE-box	93	8	Light responsive element
PbCML53	GT1-motif	750	9	Light responsive element
PbCML53	GT1-motif	1885	7	Light responsive element
PbCML53	GT1-motif	1886	6	Light responsive element
PbCML53	Gap-box	546	9	Light responsive element
PbCML53	ATC-motif	1300	9	Light responsive element
PbCML53	ATC-motif	1502	9	Light responsive element
PbCML53	Box 4	1482	6	Light responsive element
PbCML53	chs-CMA2a	1231	8	Light responsive element
PbCML53	ARE	1281	6	Anaerobic induction
PbCML53	ARE	1524	6	Anaerobic induction
PbCML53	ARE	1962	6	Anaerobic induction
PbCML53	LTR	1045	6	Low-temperature responsiveness
PbCML53	MBS	115	6	(MYB)Drought-inducibility
PbCML54	TGA-box	1732	8	Auxin-responsive element
PbCML54	ABRE	90	5	Abscisic acid responsiveness
PbCML54	ABRE	1745	5	Abscisic acid responsiveness
PbCML54	TGACG-motif	392	5	MeJA-responsiveness
PbCML54	TGACG-motif	1383	5	MeJA-responsiveness
PbCML54	TGACG-motif	1732	5	MeJA-responsiveness
PbCML54	GARE-motif	1721	7	Gibberellin-responsive element
PbCML54	CGTCA-motif	392	5	MeJA-responsiveness
PbCML54	CGTCA-motif	1383	5	MeJA-responsiveness
PbCML54	CGTCA-motif	1732	5	MeJA-responsiveness
PbCML54	GATA-motif	270	10	Light responsive element
PbCML54	GATA-motif	1350	7	Light responsive element
PbCML54	TCCC-motif	1083	7	Light responsive element
PbCML54	GT1-motif	69	6	Light responsive element
PbCML54	AE-box	346	8	Light responsive element
PbCML54	AE-box	646	8	Light responsive element
PbCML54	AE-box	1444	8	Light responsive element
PbCML54	ATCT-motif	933	9	Light responsive element
PbCML54	G-box	764	9	Light responsive element
PbCML54	G-box	1745	6	Light responsive element
PbCML54	TCT-motif	11	6	Light responsive element
PbCML54	G-Box	89	6	Light responsive element
PbCML55	TGA-element	1751	6	Auxin-responsive element
PbCML55	CGTCA-motif	294	5	MeJA-responsiveness
PbCML55	CGTCA-motif	912	5	MeJA-responsiveness
PbCML55	ABRE	553	6	Abscisic acid responsiveness
PbCML55	ABRE	554	5	Abscisic acid responsiveness
PbCML55	ABRE	618	9	Abscisic acid responsiveness
PbCML55	ABRE	620	6	Abscisic acid responsiveness
PbCML55	ABRE	621	5	Abscisic acid responsiveness
PbCML55	AuxRR-core	1713	7	Auxin-responsive element
PbCML55	TGACG-motif	294	5	MeJA-responsiveness
PbCML55	TGACG-motif	912	5	MeJA-responsiveness
PbCML55	TCA-element	246	9	Salicylic acid responsiveness
PbCML55	LAMP-element	368	8	Light responsive element
PbCML55	G-box	552	8	Light responsive element
PbCML55	G-box	553	6	Light responsive element
PbCML55	G-box	608	6	Light responsive element
PbCML55	G-box	617	11	Light responsive element
PbCML55	G-box	618	9	Light responsive element
PbCML55	G-box	620	6	Light responsive element
PbCML55	G-Box	553	6	Light responsive element
PbCML55	G-Box	620	6	Light responsive element
PbCML55	TCT-motif	1798	6	Light responsive element
PbCML55	MRE	972	7	Light responsive element
PbCML55	TCCC-motif	753	7	Light responsive element
PbCML55	Gap-box	356	9.5	Light responsive element
PbCML55	Gap-box	1864	9.5	Light responsive element
PbCML55	3-AF1 binding site	219	10	Light responsive element
PbCML55	Box 4	1457	6	Light responsive element
PbCML55	ARE	564	6	Anaerobic induction
PbCML55	LTR	718	6	Low-temperature responsiveness
PbCML56	ABRE	938	5	Abscisic acid responsiveness
PbCML56	ABRE	1919	5	Abscisic acid responsiveness
PbCML56	TGACG-motif	1054	5	MeJA-responsiveness
PbCML56	TGACG-motif	1118	5	MeJA-responsiveness
PbCML56	CGTCA-motif	1054	5	MeJA-responsiveness
PbCML56	CGTCA-motif	1118	5	MeJA-responsiveness
PbCML56	G-box	1919	6	Light responsive element
PbCML56	G-Box	938	6	Light responsive element
PbCML56	GATA-motif	798	7	Light responsive element
PbCML56	Box 4	815	6	Light responsive element
PbCML56	GT1-motif	768	6	Light responsive element
PbCML56	CAT-box	77	6	Meristem expression element
PbCML56	CAT-box	678	6	Meristem expression element
PbCML56	ARE	523	6	Anaerobic induction
PbCML56	ARE	581	6	Anaerobic induction
PbCML56	ARE	1278	6	Anaerobic induction
PbCML56	LTR	858	6	Low-temperature responsiveness
PbCML57	ABRE	310	5	Abscisic acid responsiveness
PbCML57	ABRE	1572	5	Abscisic acid responsiveness
PbCML57	ABRE	1838	9	Abscisic acid responsiveness
PbCML57	ABRE	1840	6	Abscisic acid responsiveness
PbCML57	ABRE	1841	5	Abscisic acid responsiveness
PbCML57	TGA-element	670	6	Auxin-responsive element
PbCML57	TGA-element	724	6	Auxin-responsive element
PbCML57	GARE-motif	199	7	Gibberellin-responsive element
PbCML57	Box 4	744	6	Light responsive element
PbCML57	GT1-motif	171	6	Light responsive element
PbCML57	GT1-motif	970	6	Light responsive element
PbCML57	G-box	309	6	Light responsive element
PbCML57	G-box	1305	6	Light responsive element
PbCML57	G-box	1571	6	Light responsive element
PbCML57	G-box	1839	9	Light responsive element
PbCML57	G-box	1840	6	Light responsive element
PbCML57	ACE	1569	9	Light responsive element
PbCML57	G-Box	1840	6	Light responsive element
PbCML57	ARE	1240	6	Anaerobic induction
PbCML57	ARE	1259	6	Anaerobic induction
PbCML57	ARE	1285	6	Anaerobic induction
PbCML57	MBS	946	6	(MYB)Drought-inducibility
PbCML57	MBS	1051	6	(MYB)Drought-inducibility
PbCML58	P-box	602	7	Gibberellin-responsive element
PbCML58	TCA-element	496	9	Salicylic acid responsiveness
PbCML58	GARE-motif	123	7	Gibberellin-responsive element
PbCML58	CGTCA-motif	912	5	MeJA-responsiveness
PbCML58	TGACG-motif	912	5	MeJA-responsiveness
PbCML58	ABRE	553	5	Abscisic acid responsiveness
PbCML58	AE-box	1526	8	Light responsive element
PbCML58	Box 4	1184	6	Light responsive element
PbCML58	Gap-box	1012	9	Light responsive element
PbCML58	chs-CMA1a	1612	8	Light responsive element
PbCML58	ACE	142	9	Light responsive element
PbCML58	TCT-motif	1386	6	Light responsive element
PbCML58	G-box	552	6	Light responsive element
PbCML58	circadian	1031	9	Circadian control
PbCML58	circadian	1214	9	Circadian control
PbCML58	ARE	163	6	Anaerobic induction
PbCML58	ARE	442	6	Anaerobic induction
PbCML58	ARE	1451	6	Anaerobic induction
PbCML58	ARE	1475	6	Anaerobic induction
PbCML58	ARE	1687	6	Anaerobic induction
PbCML58	ARE	1703	6	Anaerobic induction
PbCML58	LTR	1566	6	Low-temperature responsiveness
PbCML58	MBS	198	6	(MYB)Drought-inducibility
PbCML59	CGTCA-motif	50	5	MeJA-responsiveness
PbCML59	CGTCA-motif	611	5	MeJA-responsiveness
PbCML59	TGACG-motif	50	5	MeJA-responsiveness
PbCML59	TGACG-motif	611	5	MeJA-responsiveness
PbCML59	ABRE	253	6	Abscisic acid responsiveness
PbCML59	ABRE	254	5	Abscisic acid responsiveness
PbCML59	ABRE	393	5	Abscisic acid responsiveness
PbCML59	TATC-box	732	7	Gibberellin-responsive element
PbCML59	P-box	451	7	Gibberellin-responsive element
PbCML59	P-box	1248	7	Gibberellin-responsive element
PbCML59	P-box	1639	7	Gibberellin-responsive element
PbCML59	TCA-element	437	9	Salicylic acid responsiveness
PbCML59	I-box	1108	9	Light responsive element
PbCML59	G-Box	253	6	Light responsive element
PbCML59	G-Box	393	6	Light responsive element
PbCML59	TCT-motif	1754	6	Light responsive element
PbCML59	TCT-motif	1878	6	Light responsive element
PbCML59	G-box	253	6	Light responsive element
PbCML59	GT1-motif	693	7	Light responsive element
PbCML59	GT1-motif	694	6	Light responsive element
PbCML59	GT1-motif	1675	6	Light responsive element
PbCML59	TCCC-motif	852	7	Light responsive element
PbCML59	ATC-motif	1504	9	Light responsive element
PbCML59	CAT-box	170	6	Meristem expression element
PbCML59	CAT-box	426	6	Meristem expression element
PbCML59	GCN4_motif	1032	7	Endosperm expression element
PbCML59	ARE	363	6	Anaerobic induction
PbCML59	ARE	1418	6	Anaerobic induction
PbCML59	ARE	1992	6	Anaerobic induction
PbCML59	TC-rich repeats	1754	9	Defense and stress responsiveness
PbCML59	TC-rich repeats	1874	9	Defense and stress responsiveness
PbCML59	MBS	584	6	(MYB)Drought-inducibility
PbCML60	CGTCA-motif	1621	5	MeJA-responsiveness
PbCML60	CGTCA-motif	1879	5	MeJA-responsiveness
PbCML60	ABRE	1623	5	Abscisic acid responsiveness
PbCML60	ABRE	1652	5	Abscisic acid responsiveness
PbCML60	ABRE	1700	5	Abscisic acid responsiveness
PbCML60	AuxRR-core	1119	7	Auxin-responsive element
PbCML60	AuxRR-core	1988	7	Auxin-responsive element
PbCML60	TGACG-motif	1621	5	MeJA-responsiveness
PbCML60	TGACG-motif	1879	5	MeJA-responsiveness
PbCML60	P-box	1675	7	Gibberellin-responsive element
PbCML60	G-box	1622	6	Light responsive element
PbCML60	G-box	1652	6	Light responsive element
PbCML60	G-box	1699	6	Light responsive element
PbCML60	ATCT-motif	1707	9	Light responsive element
PbCML60	Sp1	930	6	Light responsive element
PbCML60	GT1-motif	376	6	Light responsive element
PbCML60	GT1-motif	713	6	Light responsive element
PbCML60	GT1-motif	835	7	Light responsive element
PbCML60	GT1-motif	836	6	Light responsive element
PbCML60	chs-CMA1a	672	8	Light responsive element
PbCML60	chs-CMA1a	703	8	Light responsive element
PbCML60	GCN4_motif	91	7	Endosperm expression element
PbCML60	GCN4_motif	1412	7	Endosperm expression element
PbCML60	TC-rich repeats	1251	9	Defense and stress responsiveness
PbCML60	MBS	805	6	(MYB)Drought-inducibility
PbCML60	MBS	1156	6	(MYB)Drought-inducibility
