# Supplementary material for: Genome-Wide Identification and Expression Analysis of Calmodulin and Calmodulin-like Genes, Revealing CaM3 and CML13 Participating in Drought Stress in Phoebe bournei
Source: Int J Mol Sci. 2023 Dec 30;25(1):545. doi: 10.3390/ijms25010545 (PMC10778748; doi:10.3390/ijms25010545)
Supplement: Supplementary file 1 [file ijms-25-00545-s001.zip › Supplementary Files/Table S5.xlsx]

## Sheet: Table S5
Table S5 Collinearity analysis of gene number statistics between species
Species Gene ID	A.thaliana	O. sativa	C. kanehirae	P. trichocarpa
PbCaM1		Os01t0279300	CKAN_00315500	Potri.016G024700
		Os01t0267900	CKAN_00431600
		Os11t0134400	CKAN_00832500
		Os12t0132300
		Os03t0319300
		Os07t0687200
PbCaM2			CKAN_00349000	Potri.012G041000
			CKAN_00812600	Potri.015G032600
PbCaM3		Os01t0810300	CKAN_00315500	Potri.006G026700
		Os01t0279300	CKAN_00431600
		Os11t0134400	CKAN_00832500
		Os12t0132300
		Os05t0491100
PbCaM4			CKAN_00349000	Potri.012G041000
			CKAN_00812600	Potri.015G032600
PbCaM5		Os01t0279300	CKAN_00431600
		Os01t0810300	CKAN_00832500
		Os11t0134400
		Os12t0132300
		Os05t0491100
PbCML1	AtCML7	Os04t0492800	CKAN_00014500	Potri.007G128600
	AtCML5		CKAN_01262400	Potri.017G029700
PbCML2		Os01t0579600	CKAN_00197100	Potri.003G037800
PbCML3	AtCML41	Os03t0769500	CKAN_00257000	Potri.005G128100
			CKAN_02502700	Potri.007G031900
PbCML4	AtCML35		CKAN_00302700	Potri.006G043700
			CKAN_00454900	Potri.016G040900
PbCML5			CKAN_00307000	Potri.006G047300
			CKAN_00451000	Potri.016G043600
			CKAN_00843600
PbCML6			CKAN_00326700
			CKAN_00419600
PbCML7			CKAN_00335100	Potri.004G089400
			CKAN_00562500	Potri.008G134300
			CKAN_00819400	Potri.017G126200
PbCML8			CKAN_00562400	Potri.004G089200
				Potri.017G126400
PbCML10	AtCML25		CKAN_00343800	Potri.008G134300
	AtCML23		CKAN_00815600	Potri.010G107100
PbCML11	AtCML17		CKAN_00970500	Potri.001G138000
	AtCML18		CKAN_01624600	Potri.003G095700
PbCML12	AtCML11	Os11t0586200	CKAN_00963900	Potri.005G052800
		Os03t0743500	CKAN_01692700	Potri.008G159300
				Potri.013G040300
PbCML13				Potri.010G080900
PbCML14		Os03t0331700	CKAN_00918900	Potri.006G112500
				Potri.016G142000
PbCML15		Os12t0137100	CKAN_00307000
			CKAN_00451000
			CKAN_00843600
PbCML16			CKAN_00335100	Potri.017G126200
			CKAN_00819400
PbCML17			CKAN_00343800	Potri.008G134300
			CKAN_00815600	Potri.010G107100
PbCML18		Os11t0119900	CKAN_00766100	Potri.006G112500
		Os12t0119700	CKAN_00918300	Potri.016G142000
		Os03t0331700
		Os05t0312600
		Os07t0681400
PbCML19			CKAN_00716900	Potri.002G077300
				Potri.005G183300
PbCML20	AtCML45	Os11t0600500	CKAN_00690200	Potri.008G087900
			CKAN_01279100	Potri.017G084800
			CKAN_02235300
PbCML21			CKAN_00406000	Potri.006G065900
				Potri.018G127100
PbCML22			CKAN_00419600
PbCML23			CKAN_00307000	Potri.006G047300
			CKAN_00451000	Potri.016G043600
PbCML24			CKAN_00302700
PbCML25			CKAN_00501100
			CKAN_02340300
			CKAN_02399000
PbCML26			CKAN_00335100
			CKAN_00562400
			CKAN_01200600
PbCML28	AtCML39		CKAN_00685500	Potri.002G001400
				Potri.005G259900
PbCML29		Os05t0577500	CKAN_01070600	Potri.010G132800
			CKAN_01447000
PbCML30			CKAN_01363600	Potri.001G471100
			CKAN_02439100
PbCML31			CKAN_01337900	Potri.004G204700
				Potri.009G165700
PbCML32	AtCML45	Os11t0600500	CKAN_00690200	Potri.004G122900
	AtCML47		CKAN_01279100	Potri.008G087900
			CKAN_02235300	Potri.017G084800
PbCML33	AtCML5	Os12t0228800	CKAN_00014500	Potri.007G128600
	AtCML4	Os04t0492800	CKAN_02621700	Potri.017G029700
PbCML34			CKAN_00335100
			CKAN_00562400
			CKAN_01200600
PbCML35		Os05t0577500	CKAN_01447000	Potri.010G132800
PbCML36			CKAN_02068800
PbCML37			CKAN_02041700	Potri.018G103600
PbCML38	AtCML13	Os08t0117400	CKAN_01556900	Potri.001G117900
	AtCML14		CKAN_01833700	Potri.003G115000
PbCML39			CKAN_01888400	Potri.014G060700
PbCML40	AtCML17		CKAN_00970500	Potri.001G138000
	AtCML18		CKAN_01624600	Potri.003G095700
PbCML41		Os10t0564800	CKAN_01632100	Potri.001G150200
				Potri.003G084200
PbCML42			CKAN_01650400	Potri.014G070700
				Potri.005G052800
				Potri.008G159300
				Potri.010G080900
				Potri.013G040300
PbCML43	AtCML11		CKAN_01692700
PbCML44			CKAN_00918300	Potri.006G112500
			CKAN_01508600	Potri.016G142000
PbCML45	AtCML13		CKAN_01556900	Potri.001G117900
	AtCML14		CKAN_01833700	Potri.003G115000
PbCML46			CKAN_01614300
PbCML47		Os09t0458900	CKAN_01294400	Potri.014G030900
			CKAN_02176000
PbCML48			CKAN_02176400	Potri.002G127000
				Potri.014G030500
PbCML49	AtCML30	Os09t0458700	CKAN_02176700	Potri.007G042900
				Potri.009G102500
PbCML51	AtCML47	Os11t0600500	CKAN_00690200	Potri.008G087900
	AtCML45		CKAN_01279100	Potri.017G084800
			CKAN_02235300
PbCML52			CKAN_02246400
PbCML53			CKAN_00501100
			CKAN_02340300
			CKAN_02399000
PbCML54		Os03t0310800		Potri.008G103900
				Potri.010G146900
PbCML55	AtCML7	Os12t0228800	CKAN_00014500	Potri.007G128600
	AtCML4	Os04t0492800	CKAN_01262400	Potri.017G029700
			CKAN_02621700
PbCML56		Os02t0291000	CKAN_02253800	Potri.001G090200
			CKAN_02583400	Potri.012G015100
				Potri.015G013100
PbCML57			CKAN_00501100
			CKAN_02340300
			CKAN_02399000
PbCML58			CKAN_02434800	Potri.001G371700
				Potri.006G002900
				Potri.016G003500
PbCML59			CKAN_01363600	Potri.001G471100
			CKAN_02439100
PbCML60	AtCML41	Os03t0769500	CKAN_00257000	Potri.005G128100
			CKAN_02502700	Potri.007G031900
SUM	28	44	113	92
