# Supplementary material for: Genome-Wide Identification and Expression Analysis of Calmodulin and Calmodulin-like Genes, Revealing CaM3 and CML13 Participating in Drought Stress in Phoebe bournei
Source: Int J Mol Sci. 2023 Dec 30;25(1):545. doi: 10.3390/ijms25010545 (PMC10778748; doi:10.3390/ijms25010545)
Supplement: Supplementary file 1 [file ijms-25-00545-s001.zip › Supplementary Files/Table S6.xlsx]

## Sheet: Table S6
Table S6 The Ka/Ks ratios of the duplicated PbCaM/CML gene pairs
Seq_1	Seq_2	Ka	Ks	Ka/Ks	Million years ago(Mya)	EffectiveLen	AverageS-sites	AverageN-sites	cN	cS	pN	pS	Note
Segmental duplicated gene pairs
PbCML5	PbCML15	0.0449169	0.50185	0.0895025	16.7283	762	188.583	573.417	25	69	0.0435983	0.365886
PbCaM1	PbCaM3	0	0.623499	0	20.7833	447	89.75	357.25	0	38	0	0.423398
PbCML7	PbCML16	0.182232	0.740262	0.246172	24.6754	450	94.5833	355.417	57.5	44.5	0.161782	0.470485
PbCML10	PbCML17	0.136022	0.752236	0.180823	25.0745	552	117.917	434.083	54	56	0.1244	0.474912
PbCaM2	PbCaM4	0.00562722	0.545932	0.0103076	18.1977	447	90.25	356.75	2	35	0.00560617	0.387812
PbCML4	PbCML16	0.635789	1.73187	0.367112	57.7288	450	97.5833	352.417	151.083	65.9167	0.428707	0.675491
PbCML6	PbCML22	0.384465	1.37362	0.27989	45.7875	516	102.667	413.333	124.333	64.6667	0.300806	0.62987
PbCML4	PbCML24	0.370012	1.27319	0.290618	42.4397	519	119.833	399.167	116.583	73.4167	0.292067	0.612656
PbCML5	PbCML23	0.117556	0.995645	0.11807	33.1882	786	195.5	590.5	64.25	107.75	0.108806	0.551151
PbCML7	PbCML26	0.364211	NaN	NaN	NaN	249	53.1667	195.833	56.5	41.5	0.288511	0.780564	High Sequence Divergence Value (pS>=0.75)
PbCaM1	PbCaM5	0	1.23512	0	41.1706	447	90.8333	356.167	0	55	0	0.605505
PbCML1	PbCML33	0.143279	1.3036	0.109911	43.4534	456	89.25	366.75	47.8333	55.1667	0.130425	0.618114
PbCML7	PbCML34	0.413985	1.35538	0.305439	45.1792	252	54.5	197.5	62.8333	34.1667	0.318143	0.626911
PbCML3	PbCML60	0.261178	1.48944	0.175353	49.6479	501	102	399	88	66	0.220551	0.647059
PbCML14	PbCML18	0.199442	1.28653	0.155024	42.8842	537	124.917	412.083	72.1667	76.8333	0.175126	0.615077
PbCML15	PbCML23	0.102716	1.06826	0.0961529	35.6087	753	185.25	567.75	54.5	105.5	0.095993	0.569501
PbCaM3	PbCaM5	0	1.01443	0	33.8145	447	89.9167	357.083	0	50	0	0.55607
PbCML20	PbCML32	0.423884	1.06126	0.399414	35.3755	555	111.833	443.167	143.5	63.5	0.323806	0.567809
PbCML11	PbCML40	0.0809499	1.09031	0.0742451	36.3435	489	115.417	373.583	28.6667	66.3333	0.0767343	0.574729
PbCML14	PbCML44	0.143324	0.50282	0.28504	16.7607	537	126.917	410.083	53.5	46.5	0.130461	0.366382
PbCML18	PbCML44	0.200566	1.01667	0.197278	33.8889	543	127.25	415.75	73.1667	70.8333	0.175987	0.556647
PbCML12	PbCML43	0.351023	1.00144	0.350517	33.3814	447	87	360	100.917	48.0833	0.280324	0.552682
PbCML20	PbCML51	0.386023	0.847089	0.455705	28.2363	561	115.25	445.75	134.5	58.5	0.301739	0.507592
PbCML26	PbCML34	0.146334	0.726188	0.20151	24.2063	252	52.6667	199.333	26.5	24.5	0.132943	0.46519
PbCML25	PbCML53	0.248967	1.52963	0.162763	50.9876	501	113.167	387.833	82.1667	73.8333	0.211861	0.65243
PbCML25	PbCML57	0.21797	1.6519	0.131951	55.0633	570	125.917	444.083	84	84	0.189154	0.667108
PbCML29	PbCML35	0.122841	1.02032	0.120395	34.0105	480	104.917	375.083	42.5	58.5	0.113308	0.557585
PbCML32	PbCML51	0.33069	2.07001	0.159753	69.0002	585	118.5	466.5	124.75	83.25	0.267417	0.702532
PbCML30	PbCML59	0.0673205	0.55668	0.120932	18.556	681	137.417	543.583	35	54	0.0643876	0.392965
PbCML33	PbCML55	0.118112	0.723101	0.163341	24.1034	633	132	501	54.75	61.25	0.109281	0.464015
PbCML38	PbCML45	0.0374236	0.471377	0.079392	15.7126	441	98.5833	342.417	12.5	34.5	0.0365052	0.349958
PbCML53	PbCML57	0.192753	0.85979	0.224187	28.6597	501	110.75	390.25	66.3333	56.6667	0.169977	0.511663
Tandem duplicated gene pairs
PbCML7	PbCML8	0.307748	0.96144	0.320091	32.048	231	50.75	180.25	45.5	27.5	0.252427	0.541872
PbCML8	PbCML9	0.547606	NaN	NaN	NaN	243	54.0833	188.917	73.4167	45.5833	0.388619	0.842835	High Sequence Divergence Value (pS>=0.75)
PbCML12	PbCML13	0.268149	0.460775	0.581952	15.3592	453	91.5	361.5	81.5	31.5	0.22545	0.344262
PbCML26	PbCML27	0.322489	NaN	NaN	NaN	246	53.3333	192.667	50.5	43.5	0.262111	0.815625	High Sequence Divergence Value (pS>=0.75)
PbCML49	PbCML50	0.161252	0.223052	0.722937	7.43506	537	106.25	430.75	62.5	20.5	0.145096	0.192941
