# Supplementary material for: Genome-Wide Identification and Expression Analysis of Calmodulin and Calmodulin-like Genes, Revealing CaM3 and CML13 Participating in Drought Stress in Phoebe bournei
Source: Int J Mol Sci. 2023 Dec 30;25(1):545. doi: 10.3390/ijms25010545 (PMC10778748; doi:10.3390/ijms25010545)
Supplement: Supplementary file 1 [file ijms-25-00545-s001.zip › Supplementary Files/Table S7.xlsx]

## Sheet: Table S7
Table S7 The expression profiles of PbCaMs/CMLs in five tissues and under PEG treatment
Gene Name	L	SB	RB	SX	RX		Gene Name	CK	1H	1D	3D
PbCaM1	226.268	319.79	235.304	246.648	143.679		PbCaM1	186.879	158.153	205.441	185.723
PbCaM2	298.738	460.884	469.092	364.156	266.882		PbCaM2	681.47	672.907	607.714	690.676
PbCaM3	238.725	517.191	544.984	500.243	453.2		PbCaM3	346.292	361.781	413.373	553.592
PbCaM4	82.2281	293.27	298.654	254.984	193.179		PbCaM4	197.685	130.201	209.571	196.969
PbCaM5	101.67	285.493	224.3	347.607	180.998		PbCaM5	155.403	167.808	213.158	296.972
PbCML2	0.854274	23.5813	31.4197	18.6554	7.29921		PbCML4	36.9714	44.7285	20.5796	12.8009
PbCML3	0.346981	5.75683	2.83778	24.3365	7.2159		PbCML5	52.4	55.4776	65.4744	81.9535
PbCML4	46.2519	163.146	120.767	231.222	134.719		PbCML9	11.4467	34.6665	8.14153	7.1069
PbCML5	29.4383	65.175	71.9738	50.8149	47.3644		PbCML12	12.1965	16.8497	7.14021	11.5491
PbCML9	2.17922	9.25132	7.84053	4.84187	1.153		PbCML13	24.8936	25.6095	47.9246	72.3361
PbCML12	9.32703	37.3044	56.0618	8.82638	2.02754		PbCML15	9.94126	8.7184	14.5979	6.93292
PbCML13	27.6665	10.3404	22.9551	22.0662	1.21767		PbCML16	22.7938	51.2761	43.6696	17.2357
PbCML15	38.9409	64.0973	119.072	39.507	39.3564		PbCML17	1.34757	1.92889	1.46206	0.627935
PbCML16	35.3713	73.6433	58.0936	31.9467	18.3359		PbCML18	6.06285	6.0067	4.59843	3.8607
PbCML17	0.837089	8.3373	3.96113	52.2972	7.76522		PbCML21	22.2003	24.9104	13.5639	12.2822
PbCML18	6.02454	12.1301	10.6489	8.42539	8.33575		PbCML22	9.85075	15.2444	2.48191	2.09998
PbCML21	9.20728	18.5525	17.2137	8.96591	10.2802		PbCML23	140.247	123.171	94.8317	93.6432
PbCML22	6.77492	86.42	153.485	86.0352	174.54		PbCML24	3.14925	6.63369	0.820015	0.701489
PbCML23	225.99	502.182	924.593	219.917	251.932		PbCML25	73.7748	70.5836	32.8894	38.5
PbCML24	8.03842	4.66912	4.9881	10.5469	5.16077		PbCML27	32.1851	65.1313	39.2842	27.2853
PbCML25	23.9419	67.8674	39.903	128.586	26.0748		PbCML28	24.5385	11.5891	2.25255	0.153095
PbCML27	4.28239	34.0788	104.427	76.1304	316.457		PbCML30	16.0391	19.4124	19.4667	30.3161
PbCML28	0.270223	106.421	167.327	52.6599	278.294		PbCML31	77.1349	82.1154	86.1083	91.5158
PbCML30	15.4432	54.0344	43.0656	17.0451	10.6339		PbCML33	4.08185	3.51179	1.3511	0.47704
PbCML31	93.8057	102.173	76.2488	63.9448	53.2221		PbCML35	10.4631	13.4637	16.5851	11.5511
PbCML33	0.489949	26.8304	18.8681	22.8602	9.59297		PbCML37	43.2787	42.2879	38.6987	47.8397
PbCML35	5.30099	9.36866	5.6373	9.23524	3.44083		PbCML38	14.8441	16.7475	26.994	27.088
PbCML37	37.8928	47.7535	40.5058	43.0981	35.8916		PbCML39	17.3529	18.7688	23.8338	16.3493
PbCML38	17.0466	148.338	134.062	76.1618	51.7006		PbCML40	10.5173	14.6219	18.3055	18.9905
PbCML39	30.7902	21.9718	16.663	5.88143	8.67624		PbCML41	33.703	35.1987	35.9697	35.9872
PbCML40	13.1716	9.48674	6.90698	16.7597	17.2466		PbCML42	13.2601	19.7132	26.2922	40.5793
PbCML41	29.2723	37.26	36.6044	40.5026	42.143		PbCML43	89.7845	117.358	71.1499	150.77
PbCML42	8.9078	41.8354	27.6857	27.0741	10.3858		PbCML44	87.6061	102.111	70.3361	70.4824
PbCML43	4.1508	42.0061	34.6877	26.9746	15.2259		PbCML45	13.8478	13.3831	27.5489	15.7435
PbCML44	67.4989	436.479	337.904	264.943	235.173		PbCML46	34.1553	31.2802	35.9459	15.931
PbCML45	14.8941	52.7438	39.5701	68.2935	33.5967		PbCML47	1.4036	1.50783	2.57945	2.20232
PbCML46	45.2643	111.188	116.832	8.67137	4.0294		PbCML48	56.2189	33.1902	27.8251	72.4615
PbCML47	2.48624	11.2106	12.3765	1.27426	0.181523		PbCML50	1.82917	2.66934	1.72916	0.637442
PbCML48	350.982	70.7498	101.054	6.82315	0.506046		PbCML51	113.048	38.4356	13.3051	13.1278
PbCML51	17.3162	80.9779	170.6	37.3108	226.714		PbCML52	93.8868	93.9589	96.6386	104.626
PbCML52	64.6914	98.1777	99.7873	112.089	94.1316		PbCML54	41.0731	47.0335	41.9634	14.286
PbCML54	21.0015	10.71	0.865216	22.5969	1.23188		PbCML55	5.96086	12.9201	44.038	3.05698
PbCML55	1.39182	58.4684	32.6398	144.952	41.0455		PbCML56	3.83738	4.59231	6.38176	6.04873
PbCML56	13.2146	9.88452	5.58865	0.853995	1.03175		PbCML57	3.98053	15.0161	16.6445	19.0085
PbCML57	1e-06	17.4276	19.696	1.65336	6.24604		PbCML58	49.6384	50.9628	61.0032	61.414
PbCML58	26.3539	36.0653	32.4652	44.1515	49.8903		PbCML59	3.18785	2.36946	3.11107	3.79109
PbCML59	4.45433	11.0633	7.79479	27.5611	25.0349		PbCML59	4.45433	11.0633	7.79479	27.5611
