# Supplementary material for: Genome-Wide Identification and Expression Analysis of Calmodulin and Calmodulin-like Genes, Revealing CaM3 and CML13 Participating in Drought Stress in Phoebe bournei
Source: Int J Mol Sci. 2023 Dec 30;25(1):545. doi: 10.3390/ijms25010545 (PMC10778748; doi:10.3390/ijms25010545)
Supplement: Supplementary file 1 [file ijms-25-00545-s001.zip › Supplementary Files/Table S8.xlsx]

## Sheet: BLAST
Table S8-1 Results of PbCaMs/CMLs sequence extraction using BLAST
# BLASTP 2.12.0+
# Query: AtCaM1
# Database: Pb.fa.TBtoolsDB
# Fields: query acc.ver, subject acc.ver, % identity, alignment length, mismatches, gap opens, q. start, q. end, s. start, s. end, evalue, bit score
# 123 hits found
AtCaM1	Phbou.02G2041.1	82.857	175	4	1	1	175	1	149	2.33e-98	280
AtCaM1	Phbou.01G3390.1	82.857	175	4	1	1	175	1	149	2.33e-98	280
AtCaM1	Phbou.03G0765.1	82.857	175	4	1	1	175	1	149	2.75e-98	281
AtCaM1	Phbou.01G3756.1	79.429	175	10	1	1	175	1	149	1.52e-94	270
AtCaM1	Phbou.02G2258.1	78.857	175	11	1	1	175	1	149	5.19e-94	269
AtCaM1	Phbou.08G0774.1	68.391	174	29	1	1	174	1	148	6.29e-81	236
AtCaM1	Phbou.08G0774.1	46.154	65	35	0	111	175	12	76	8.22e-12	59.7
AtCaM1	Phbou.02G0654.1	53.846	169	52	1	6	174	6	148	9.34e-53	164
AtCaM1	Phbou.02G0654.1	49.231	65	33	0	111	175	12	76	5.27e-13	62.8
AtCaM1	Phbou.08G1407.1	41.714	175	74	2	1	175	1	147	1.79e-42	138
AtCaM1	Phbou.07G1464.1	42.286	175	73	2	1	175	1	147	6e-42	137
AtCaM1	Phbou.10G0106.1	39.881	168	75	1	5	172	24	165	1.15e-35	122
AtCaM1	Phbou.10G0106.1	49.254	67	34	0	109	175	29	95	2.24e-14	67
AtCaM1	Phbou.02G0580.1	37.356	174	80	2	4	174	15	162	4.3e-35	120
AtCaM1	Phbou.02G0653.1	40.805	174	74	2	1	171	1	148	4.15e-34	117
AtCaM1	Phbou.02G0653.1	33.846	65	43	0	108	172	12	76	1.03e-08	51.6
AtCaM1	Phbou.04G0647.1	37.059	170	79	2	5	172	4	147	2.48e-32	113
AtCaM1	Phbou.04G0647.1	41.818	55	32	0	51	105	99	153	3.81e-06	44.7
AtCaM1	Phbou.01G3607.1	37.576	165	74	2	8	172	13	148	1.12e-31	111
AtCaM1	Phbou.01G3607.1	30.476	105	58	3	6	100	50	149	5.27e-06	44.3
AtCaM1	Phbou.02G2224.1	39.521	167	74	2	9	175	35	174	1.79e-30	109
AtCaM1	Phbou.02G2224.1	46.429	56	30	0	51	106	124	179	1.08e-08	52
AtCaM1	Phbou.05G2652.1	42.4	125	70	1	50	172	23	147	2.46e-30	108
AtCaM1	Phbou.05G2652.1	44.444	54	30	0	52	105	100	153	2.56e-07	47.8
AtCaM1	Phbou.08G0090.1	37.791	172	78	2	4	172	8	153	7.76e-29	104
AtCaM1	Phbou.03G2157.1	41.27	126	69	1	52	172	35	160	1.31e-27	101
AtCaM1	Phbou.03G2157.1	40	60	36	0	110	169	20	79	2.73e-08	50.4
AtCaM1	Phbou.03G2157.1	29.213	89	37	1	13	101	100	162	6.84e-06	43.9
AtCaM1	Phbou.01G0114.1	35.976	164	77	2	11	172	4	141	1.54e-27	100
AtCaM1	Phbou.01G0114.1	32	100	38	3	4	99	68	141	4.85e-06	44.3
AtCaM1	Phbou.02G2189.1	32.544	169	86	2	6	172	8	150	4.79e-27	99.8
AtCaM1	Phbou.02G2189.1	33.846	65	43	0	37	101	88	152	2.93e-07	47.4
AtCaM1	Phbou.01G3684.1	43.651	126	70	1	50	175	50	174	4.88e-27	100
AtCaM1	Phbou.01G3684.1	42.308	52	30	0	52	103	125	176	3.43e-06	45.1
AtCaM1	Phbou.03G1474.1	38.017	121	75	0	52	172	71	191	2.8e-26	98.6
AtCaM1	Phbou.03G1474.1	40.984	61	36	0	111	171	57	117	1.28e-07	49.3
AtCaM1	Phbou.03G1474.1	25	96	46	1	6	101	124	193	6.52e-07	47
AtCaM1	Phbou.08G0363.1	44.961	129	65	4	50	175	63	188	8.89e-26	97.4
AtCaM1	Phbou.08G0363.1	38.806	67	39	1	111	175	51	117	1.17e-07	49.3
AtCaM1	Phbou.12G0263.1	39.669	121	73	0	52	172	65	185	7.96e-25	94.7
AtCaM1	Phbou.12G0263.1	38.71	62	38	0	110	171	50	111	1.06e-08	52
AtCaM1	Phbou.05G0553.1	34.118	170	84	2	5	172	136	279	2.24e-24	95.9
AtCaM1	Phbou.01G3609.1	37.398	123	75	1	52	172	61	183	7.24e-24	92.4
AtCaM1	Phbou.01G3609.1	40	65	37	1	109	171	45	109	7.52e-09	52.4
AtCaM1	Phbou.11G0606.1	35.294	170	82	2	5	172	64	207	7.69e-23	90.5
AtCaM1	Phbou.10G1255.1	38.843	121	74	0	52	172	42	162	1.21e-22	88.6
AtCaM1	Phbou.12G1310.1	41.935	124	68	3	52	174	414	534	3.64e-22	92
AtCaM1	Phbou.12G1310.1	39.506	81	46	1	98	175	384	464	4.08e-09	54.3
AtCaM1	Phbou.06G1132.1	41.803	122	67	3	52	172	396	514	1.52e-21	90.1
AtCaM1	Phbou.06G1132.1	42.188	64	37	0	112	175	383	446	1.29e-09	55.8
AtCaM1	Phbou.10G0149.1	33.333	174	84	4	1	172	372	515	1.2e-20	87.8
AtCaM1	Phbou.10G0149.1	43.478	69	36	1	108	173	377	445	2.72e-09	55.1
AtCaM1	Phbou.03G3326.1	35.246	122	76	2	52	173	93	211	5.09e-20	82.8
AtCaM1	Phbou.03G0792.1	38.843	121	72	2	52	172	385	503	1.47e-19	84.7
AtCaM1	Phbou.03G0792.1	42.029	69	37	1	108	173	365	433	2.07e-09	55.5
AtCaM1	Phbou.09G1001.1	40.164	122	69	3	52	172	394	512	1.53e-19	84.7
AtCaM1	Phbou.09G1001.1	39.506	81	42	2	96	173	366	442	1.29e-09	55.8
AtCaM1	Phbou.01G2233.1	35.772	123	78	1	52	174	373	494	4.13e-19	83.2
AtCaM1	Phbou.01G2233.1	36.667	60	38	0	112	171	360	419	1.25e-06	47.4
AtCaM1	Phbou.04G0819.1	31.395	172	89	3	1	172	325	467	4.13e-19	83.2
AtCaM1	Phbou.04G0819.1	37.037	81	44	2	96	173	322	398	1.73e-07	49.7
AtCaM1	Phbou.02G2035.1	38.017	121	73	2	52	172	382	500	5.19e-19	83.2
AtCaM1	Phbou.02G2035.1	39.13	69	39	1	108	173	362	430	3.05e-08	52
AtCaM1	Phbou.02G1336.1	31.395	172	89	3	1	172	420	562	5.95e-19	82.8
AtCaM1	Phbou.01G3385.1	37.19	121	74	2	52	172	340	458	1.07e-18	82
AtCaM1	Phbou.01G3385.1	37.681	69	40	1	108	173	320	388	4.49e-08	51.2
AtCaM1	Phbou.01G0103.1	30.058	173	93	3	1	172	357	502	1.91e-18	81.3
AtCaM1	Phbou.04G0849.1	30.814	172	90	3	1	172	403	545	1.95e-18	81.6
AtCaM1	Phbou.12G1367.1	30.233	172	93	2	1	172	349	493	2.03e-18	81.3
AtCaM1	Phbou.12G0232.1	31.395	172	89	3	1	172	325	467	2.1e-18	81.3
AtCaM1	Phbou.12G0232.1	37.037	81	44	2	96	173	322	398	1.38e-07	50.1
AtCaM1	Phbou.06G1283.1	31.395	172	89	3	1	172	398	540	2.27e-18	81.3
AtCaM1	Phbou.05G1776.1	29.143	175	96	3	1	174	345	492	2.63e-18	80.9
AtCaM1	Phbou.09G1621.1	30.814	172	90	3	1	172	437	579	3.96e-18	80.5
AtCaM1	Phbou.03G2773.1	35.484	124	77	3	52	174	371	492	8.45e-18	79.7
AtCaM1	Phbou.01G0964.1	36.29	124	76	3	52	174	268	389	1.44e-17	78.6
AtCaM1	Phbou.01G0964.1	36.066	61	39	0	111	171	254	314	8.35e-07	47.8
AtCaM1	Phbou.09G1002.1	37.097	124	73	4	51	172	335	455	4.07e-17	77.4
AtCaM1	Phbou.09G1002.1	31.373	102	66	2	76	173	283	384	6.73e-08	50.8
AtCaM1	Phbou.01G2139.1	32.8	125	83	1	50	174	385	508	5.46e-17	77.4
AtCaM1	Phbou.01G2139.1	31.25	64	44	0	110	173	372	435	3.46e-06	45.8
AtCaM1	Phbou.01G2750.1	29.091	165	90	2	9	172	39	177	1.18e-16	73.2
AtCaM1	Phbou.01G2750.1	35.714	70	45	0	103	172	34	103	1.54e-07	48.5
AtCaM1	Phbou.09G1212.1	38.235	102	58	2	74	175	78	174	4.92e-16	71.6
AtCaM1	Phbou.12G1424.1	27.841	176	92	4	1	172	26	170	5.19e-16	71.2
AtCaM1	Phbou.02G3285.1	30.178	169	85	4	1	167	318	455	1.16e-15	73.6
AtCaM1	Phbou.02G3285.1	34.722	72	44	1	101	169	316	387	9.98e-06	44.7
AtCaM1	Phbou.09G1213.1	36.29	124	74	2	52	175	59	177	1.18e-15	70.9
AtCaM1	Phbou.03G0495.1	34.752	141	87	1	39	174	63	203	2e-15	70.5
AtCaM1	Phbou.03G0495.1	38.095	63	39	0	109	171	60	122	3.55e-09	53.5
AtCaM1	Phbou.02G3194.1	31.538	130	78	2	51	175	21	144	1.45e-14	67
AtCaM1	Phbou.02G1124.1	33.121	157	93	4	27	172	16	171	4.04e-14	66.6
AtCaM1	Phbou.03G0630.1	57.143	63	25	1	108	168	136	198	1.83e-13	65.5
AtCaM1	Phbou.08G0845.1	29.48	173	107	3	14	172	3	174	1.88e-12	62
AtCaM1	Phbou.01G3509.1	40.541	111	56	5	68	168	62	172	2.4e-12	61.6
AtCaM1	Phbou.01G3270.1	38.095	105	61	2	70	172	95	197	2.68e-12	62
AtCaM1	Phbou.01G3270.1	45.313	64	34	1	112	174	63	126	4.96e-07	47.4
AtCaM1	Phbou.02G2731.1	34.815	135	73	4	52	172	45	178	3e-12	63.5
AtCaM1	Phbou.04G1887.1	32.09	134	81	3	39	168	9	136	5.55e-12	62.8
AtCaM1	Phbou.09G1665.1	49.254	67	32	1	108	172	135	201	1.46e-11	60.1
AtCaM1	Phbou.01G2987.1	30.233	129	78	5	52	174	419	541	7.25e-11	59.7
AtCaM1	Phbou.04G0268.1	29.134	127	78	5	52	172	404	524	4.45e-10	57.4
AtCaM1	Phbou.03G0979.1	36.29	124	70	5	52	172	58	175	5.91e-10	55.5
AtCaM1	Phbou.04G2749.1	46.875	64	32	1	111	172	137	200	7.17e-10	55.5
AtCaM1	Phbou.07G1592.1	37.5	88	54	1	87	173	9	96	8.83e-10	53.5
AtCaM1	Phbou.08G1681.1	32	100	61	2	70	168	66	159	1.41e-09	55.8
AtCaM1	Phbou.02G3457.1	47.761	67	33	1	108	172	124	190	1.42e-09	54.7
AtCaM1	Phbou.08G1346.1	35.955	89	56	1	86	173	13	101	1.44e-09	53.5
AtCaM1	Phbou.07G1636.1	27.692	130	89	3	39	168	388	512	1.14e-08	53.1
AtCaM1	Phbou.11G1010.1	34.043	94	54	2	83	168	145	238	2.09e-08	52
AtCaM1	Phbou.05G2923.1	28.346	127	79	5	52	172	411	531	2.51e-08	52
AtCaM1	Phbou.08G0170.1	34.043	94	54	2	83	168	80	173	5.16e-08	50.4
AtCaM1	Phbou.01G2968.1	31.373	102	63	2	68	168	88	183	5.96e-08	51.2
AtCaM1	Phbou.06G0051.1	40.299	67	37	2	110	174	115	180	6.61e-07	47
AtCaM1	Phbou.10G1488.1	29.885	87	59	1	67	153	44	128	6.68e-07	46.6
AtCaM1	Phbou.06G1312.1	33.766	77	50	1	98	173	1	77	7.56e-07	45.1
AtCaM1	Phbou.01G3246.1	27.358	106	73	1	70	171	1213	1318	1.64e-06	47
AtCaM1	Phbou.10G0598.1	33.721	86	56	1	89	173	5	90	1.78e-06	44.7
AtCaM1	Phbou.09G1206.1	35.938	64	41	0	108	171	16	79	1.87e-06	44.3
AtCaM1	Phbou.08G2060.1	32.787	61	41	0	112	172	80	140	1.94e-06	46.2
AtCaM1	Phbou.01G3608.1	34.286	70	45	1	105	174	4	72	2.88e-06	43.5
AtCaM1	Phbou.08G1317.1	25	104	75	1	65	168	397	497	7.17e-06	45.1
AtCaM1	Phbou.05G1285.1	35.294	68	42	2	103	169	1	67	8.2e-06	42
# BLASTP 2.12.0+
# Query: AtCaM2
# Database: Pb.fa.TBtoolsDB
# Fields: query acc.ver, subject acc.ver, % identity, alignment length, mismatches, gap opens, q. start, q. end, s. start, s. end, evalue, bit score
# 124 hits found
AtCaM2	Phbou.03G0765.1	91.925	161	1	1	1	161	1	149	3.09e-102	290
AtCaM2	Phbou.02G2041.1	91.925	161	1	1	1	161	1	149	4.31e-102	289
AtCaM2	Phbou.01G3390.1	91.925	161	1	1	1	161	1	149	4.31e-102	289
AtCaM2	Phbou.02G2258.1	86.957	161	9	1	1	161	1	149	1.1e-97	278
AtCaM2	Phbou.01G3756.1	86.335	161	10	1	1	161	1	149	4.53e-97	276
AtCaM2	Phbou.08G0774.1	73.75	160	30	1	1	160	1	148	1.8e-83	242
AtCaM2	Phbou.08G0774.1	46.154	65	35	0	97	161	12	76	6.83e-12	59.7
AtCaM2	Phbou.02G0654.1	57.419	155	54	1	6	160	6	148	4.13e-54	167
AtCaM2	Phbou.02G0654.1	50.769	65	32	0	97	161	12	76	3.53e-13	63.2
AtCaM2	Phbou.08G1407.1	45.342	161	74	2	1	161	1	147	1.69e-45	145
AtCaM2	Phbou.07G1464.1	45.963	161	73	2	1	161	1	147	4.87e-45	144
AtCaM2	Phbou.10G0106.1	43.506	154	75	1	5	158	24	165	3.33e-37	125
AtCaM2	Phbou.10G0106.1	46.269	67	36	0	95	161	29	95	1.9e-13	64.3
AtCaM2	Phbou.02G0580.1	40	160	81	2	4	160	15	162	3.14e-36	122
AtCaM2	Phbou.02G0653.1	43.75	160	75	2	1	157	1	148	4.79e-36	122
AtCaM2	Phbou.02G0653.1	33.846	65	43	0	94	158	12	76	7.55e-09	51.6
AtCaM2	Phbou.04G0647.1	40.252	159	75	3	5	158	4	147	2.77e-33	115
AtCaM2	Phbou.04G0647.1	36.25	80	39	1	12	91	86	153	7.81e-08	48.9
AtCaM2	Phbou.01G3607.1	40.816	147	72	2	12	158	17	148	1.32e-32	113
AtCaM2	Phbou.01G3607.1	33.766	77	39	1	10	86	85	149	8.89e-09	51.6
AtCaM2	Phbou.02G2224.1	42.484	153	75	2	9	161	35	174	1.61e-32	114
AtCaM2	Phbou.02G2224.1	39.759	83	38	1	10	92	109	179	1.89e-10	56.6
AtCaM2	Phbou.05G2652.1	39.216	153	79	2	8	158	7	147	3.32e-32	112
AtCaM2	Phbou.05G2652.1	36.25	80	39	1	12	91	86	153	1.14e-08	51.2
AtCaM2	Phbou.05G2652.1	27.941	68	49	0	92	159	6	73	9.54e-06	43.1
AtCaM2	Phbou.08G0090.1	41.772	158	77	2	4	158	8	153	6.37e-31	109
AtCaM2	Phbou.02G2189.1	36.076	158	86	3	6	161	8	152	1.23e-29	105
AtCaM2	Phbou.03G2157.1	38.158	152	77	2	12	158	21	160	2.2e-29	105
AtCaM2	Phbou.03G2157.1	33.333	75	38	1	13	87	100	162	3e-08	50.1
AtCaM2	Phbou.03G2157.1	40	60	36	0	96	155	20	79	5.7e-08	49.3
AtCaM2	Phbou.01G0114.1	38.667	150	78	2	11	158	4	141	2.62e-29	104
AtCaM2	Phbou.01G0114.1	36.25	80	37	2	8	85	74	141	3.34e-08	49.7
AtCaM2	Phbou.01G3684.1	38.462	156	83	2	6	161	32	174	1.03e-28	104
AtCaM2	Phbou.01G3684.1	37.5	80	38	1	10	89	109	176	9.05e-09	52
AtCaM2	Phbou.03G1474.1	34.459	148	85	1	11	158	56	191	3.48e-27	100
AtCaM2	Phbou.03G1474.1	31.646	79	42	1	10	88	128	194	1.09e-09	54.7
AtCaM2	Phbou.12G0263.1	36.054	147	82	1	12	158	51	185	3.52e-26	97.8
AtCaM2	Phbou.12G0263.1	38.71	62	38	0	96	157	50	111	1.26e-08	51.6
AtCaM2	Phbou.12G0263.1	29.87	77	42	1	12	88	124	188	2.6e-07	47.8
AtCaM2	Phbou.05G0553.1	36.538	156	85	2	5	158	136	279	4.93e-26	99.8
AtCaM2	Phbou.08G0363.1	39.61	154	75	5	11	161	50	188	5.03e-26	97.4
AtCaM2	Phbou.01G3609.1	33.557	149	85	2	12	158	47	183	3.63e-25	95.1
AtCaM2	Phbou.01G3609.1	30.769	78	42	1	10	87	120	185	1.07e-07	48.9
AtCaM2	Phbou.11G0606.1	38.462	156	82	2	5	158	64	207	5.23e-25	95.5
AtCaM2	Phbou.10G1255.1	35.374	147	83	1	12	158	28	162	5.52e-24	91.7
AtCaM2	Phbou.12G1310.1	36.646	161	86	4	1	160	389	534	1.01e-23	95.9
AtCaM2	Phbou.03G3326.1	33.775	151	85	3	9	159	76	211	2.02e-23	91.3
AtCaM2	Phbou.06G1132.1	36.478	159	85	4	1	158	371	514	2.8e-23	94.7
AtCaM2	Phbou.06G1132.1	42.188	64	37	0	98	161	383	446	6.33e-10	56.2
AtCaM2	Phbou.10G0149.1	35.625	160	85	4	1	158	372	515	2.66e-22	92
AtCaM2	Phbou.10G0149.1	43.478	69	36	1	94	159	377	445	1.28e-09	55.5
AtCaM2	Phbou.04G0819.1	34.81	158	88	3	1	158	325	467	5.5e-22	90.9
AtCaM2	Phbou.04G0819.1	37.037	81	44	2	82	159	322	398	1.01e-07	50.1
AtCaM2	Phbou.09G1621.1	34.177	158	89	3	1	158	437	579	7.2e-21	87.8
AtCaM2	Phbou.09G1621.1	37.5	72	42	1	87	155	435	506	7.68e-07	47.4
AtCaM2	Phbou.09G1001.1	35.22	159	87	4	1	158	369	512	9.76e-21	87.4
AtCaM2	Phbou.09G1001.1	38.272	81	43	2	82	159	366	442	1.65e-09	55.1
AtCaM2	Phbou.09G1002.1	35	160	87	5	1	158	311	455	1.43e-20	87
AtCaM2	Phbou.09G1002.1	31.373	102	66	2	62	159	283	384	4.78e-08	50.8
AtCaM2	Phbou.01G0103.1	32.704	159	93	3	1	158	357	502	2.88e-20	86.3
AtCaM2	Phbou.12G0232.1	33.544	158	90	3	1	158	325	467	2.9e-20	85.9
AtCaM2	Phbou.12G0232.1	37.037	81	44	2	82	159	322	398	7.8e-08	50.4
AtCaM2	Phbou.12G1367.1	32.278	158	94	2	1	158	349	493	2.94e-20	86.3
AtCaM2	Phbou.02G1336.1	32.278	158	92	3	1	158	420	562	3.07e-20	86.3
AtCaM2	Phbou.02G1336.1	35.526	76	46	1	87	159	418	493	1.73e-07	49.3
AtCaM2	Phbou.03G0792.1	34.177	158	90	3	1	158	360	503	3.43e-20	85.9
AtCaM2	Phbou.03G0792.1	37.349	83	49	1	80	159	351	433	4.65e-10	56.6
AtCaM2	Phbou.04G0849.1	32.278	158	92	3	1	158	403	545	3.77e-20	85.9
AtCaM2	Phbou.04G0849.1	34.146	82	50	2	82	159	395	476	1.49e-07	49.7
AtCaM2	Phbou.06G1283.1	33.544	158	90	3	1	158	398	540	5.74e-20	85.5
AtCaM2	Phbou.06G1283.1	38.889	72	41	1	87	155	396	467	6.09e-07	47.8
AtCaM2	Phbou.02G2035.1	33.544	158	91	3	1	158	357	500	1.09e-19	84.3
AtCaM2	Phbou.02G2035.1	34.94	83	51	1	80	159	348	430	1.57e-08	52.4
AtCaM2	Phbou.01G2233.1	32.298	161	94	4	1	160	348	494	1.41e-19	84.3
AtCaM2	Phbou.01G3385.1	32.278	158	93	3	1	158	315	458	5.28e-19	82.4
AtCaM2	Phbou.01G3385.1	34.94	83	51	1	80	159	306	388	2.25e-08	52
AtCaM2	Phbou.05G1776.1	29.814	161	99	3	1	160	345	492	7.34e-19	82
AtCaM2	Phbou.01G0964.1	31.902	163	92	5	1	160	243	389	1.35e-18	81.3
AtCaM2	Phbou.03G2773.1	29.814	161	98	4	1	160	346	492	2.25e-18	80.9
AtCaM2	Phbou.01G2139.1	28.125	160	102	2	1	160	362	508	2.45e-18	80.5
AtCaM2	Phbou.03G0495.1	35.714	154	82	2	12	160	62	203	6.53e-18	76.6
AtCaM2	Phbou.03G0495.1	38.095	63	39	0	95	157	60	122	2.78e-09	53.5
AtCaM2	Phbou.01G2750.1	30.464	151	92	2	9	158	39	177	8.98e-18	75.9
AtCaM2	Phbou.01G2750.1	34.286	70	46	0	89	158	34	103	5.08e-07	47
AtCaM2	Phbou.02G3285.1	32.258	155	86	4	1	153	318	455	2.54e-17	77.8
AtCaM2	Phbou.02G3285.1	36.111	72	43	1	87	155	316	387	2.28e-06	46.2
AtCaM2	Phbou.12G1424.1	29.012	162	94	4	1	158	26	170	9.86e-17	72.8
AtCaM2	Phbou.09G1213.1	32.667	150	84	3	12	161	45	177	8.53e-16	70.5
AtCaM2	Phbou.09G1213.1	30.38	79	43	1	12	90	114	180	6.92e-06	43.9
AtCaM2	Phbou.02G1124.1	33.758	157	80	5	13	158	28	171	9.45e-16	70.5
AtCaM2	Phbou.09G1212.1	35.294	102	61	2	60	161	78	174	3.09e-15	68.9
AtCaM2	Phbou.02G3194.1	31.783	129	77	2	38	161	22	144	1.3e-14	67
AtCaM2	Phbou.02G2731.1	33.125	160	80	5	13	158	32	178	2.76e-14	68.9
AtCaM2	Phbou.08G0845.1	31.677	161	83	4	12	158	27	174	6.69e-14	65.5
AtCaM2	Phbou.04G1887.1	31.757	148	79	4	11	154	7	136	9.62e-14	67.4
AtCaM2	Phbou.01G3270.1	35.374	147	78	4	15	158	65	197	1.05e-13	65.5
AtCaM2	Phbou.01G3270.1	48.276	58	29	1	98	154	63	120	2.6e-07	48.1
AtCaM2	Phbou.03G0630.1	55.556	63	26	1	94	154	136	198	5.21e-13	63.5
AtCaM2	Phbou.01G3509.1	40.541	111	56	5	54	154	62	172	2.1e-12	61.6
AtCaM2	Phbou.04G0268.1	26.22	164	97	6	1	158	379	524	1.39e-11	61.2
AtCaM2	Phbou.09G1665.1	47.761	67	33	1	94	158	135	201	4.11e-11	58.5
AtCaM2	Phbou.08G1681.1	32	100	61	2	56	154	66	159	5.45e-11	59.3
AtCaM2	Phbou.01G2987.1	25.904	166	99	6	1	160	394	541	1.04e-10	58.5
AtCaM2	Phbou.04G2749.1	46.875	64	32	1	97	158	137	200	1.02e-09	54.7
AtCaM2	Phbou.03G0979.1	36.29	124	70	5	38	158	58	175	1.16e-09	54.3
AtCaM2	Phbou.02G3457.1	46.269	67	34	1	94	158	124	190	2.79e-09	53.5
AtCaM2	Phbou.01G2968.1	32.353	102	62	3	54	154	88	183	7.07e-09	53.1
AtCaM2	Phbou.08G1346.1	34.831	89	57	1	72	159	13	101	7.72e-09	51.2
AtCaM2	Phbou.07G1592.1	35.227	88	56	1	73	159	9	96	9.21e-09	50.4
AtCaM2	Phbou.05G2923.1	25	164	99	6	1	158	386	531	9.83e-09	52.8
AtCaM2	Phbou.11G1010.1	31.915	94	56	1	69	154	145	238	2.92e-08	51.2
AtCaM2	Phbou.07G1636.1	27.35	117	81	2	38	154	400	512	4.98e-08	50.8
AtCaM2	Phbou.08G0170.1	34.043	94	54	2	69	154	80	173	5.27e-08	50.1
AtCaM2	Phbou.08G2060.1	34.426	61	40	0	98	158	80	140	5.12e-07	47.4
AtCaM2	Phbou.09G1206.1	37.5	64	40	0	94	157	16	79	1.09e-06	44.7
AtCaM2	Phbou.06G0051.1	38.806	67	38	2	96	160	115	180	1.11e-06	45.8
AtCaM2	Phbou.10G1488.1	26.357	129	80	3	12	139	14	128	2.39e-06	44.7
AtCaM2	Phbou.10G0598.1	33.721	86	56	1	75	159	5	90	3.25e-06	43.9
AtCaM2	Phbou.01G3246.1	27.358	106	73	1	56	157	1213	1318	4.64e-06	45.4
AtCaM2	Phbou.08G1317.1	25	104	75	1	51	154	397	497	4.72e-06	45.1
AtCaM2	Phbou.12G0764.1	24.26	169	96	4	7	155	52	208	5.58e-06	44.3
AtCaM2	Phbou.01G3608.1	34.286	70	45	1	91	160	4	72	6.76e-06	42
AtCaM2	Phbou.12G0702.1	22.013	159	106	4	10	159	44	193	7.43e-06	43.9
AtCaM2	Phbou.01G2120.1	26.772	127	80	3	38	154	106	229	8.62e-06	43.9
# BLASTP 2.12.0+
# Query: AtCaM3
# Database: Pb.fa.TBtoolsDB
# Fields: query acc.ver, subject acc.ver, % identity, alignment length, mismatches, gap opens, q. start, q. end, s. start, s. end, evalue, bit score
# 152 hits found
AtCaM3	Phbou.03G0765.1	99.329	149	1	0	1	149	1	149	4.69e-106	300
AtCaM3	Phbou.03G0765.1	41.573	89	51	1	1	88	73	161	8.85e-14	65.1
AtCaM3	Phbou.02G2041.1	99.329	149	1	0	1	149	1	149	4.95e-106	298
AtCaM3	Phbou.01G3390.1	99.329	149	1	0	1	149	1	149	4.95e-106	298
AtCaM3	Phbou.02G2258.1	93.96	149	9	0	1	149	1	149	1.78e-101	286
AtCaM3	Phbou.01G3756.1	93.289	149	10	0	1	149	1	149	5.96e-101	285
AtCaM3	Phbou.08G0774.1	79.73	148	30	0	1	148	1	148	2.52e-87	251
AtCaM3	Phbou.08G0774.1	46.154	65	35	0	85	149	12	76	3.33e-12	60.1
AtCaM3	Phbou.02G0654.1	62.238	143	54	0	6	148	6	148	5.75e-58	177
AtCaM3	Phbou.02G0654.1	50.769	65	32	0	85	149	12	76	1.68e-13	63.5
AtCaM3	Phbou.08G1407.1	48.993	149	74	1	1	149	1	147	4.4e-49	154
AtCaM3	Phbou.07G1464.1	49.664	149	73	1	1	149	1	147	1.55e-48	153
AtCaM3	Phbou.10G0106.1	47.183	142	75	0	5	146	24	165	8.71e-41	134
AtCaM3	Phbou.10G0106.1	46.269	67	36	0	83	149	29	95	1.59e-13	63.9
AtCaM3	Phbou.10G0106.1	32.353	68	46	0	8	75	100	167	1.29e-07	48.1
AtCaM3	Phbou.02G0580.1	42.568	148	82	1	4	148	15	162	3.77e-40	132
AtCaM3	Phbou.02G0653.1	47.297	148	75	1	1	145	1	148	5e-40	131
AtCaM3	Phbou.02G0653.1	33.846	65	43	0	82	146	12	76	5.86e-09	51.6
AtCaM3	Phbou.04G0647.1	43.056	144	80	1	5	146	4	147	3.6e-37	124
AtCaM3	Phbou.04G0647.1	42.647	68	39	0	12	79	86	153	4.62e-11	57.4
AtCaM3	Phbou.05G2652.1	42.553	141	79	1	8	146	7	147	2.94e-36	122
AtCaM3	Phbou.05G2652.1	42.647	68	39	0	12	79	86	153	5.53e-12	59.7
AtCaM3	Phbou.05G2652.1	27.941	68	49	0	80	147	6	73	5.9e-06	43.5
AtCaM3	Phbou.01G3607.1	44.444	135	72	1	12	146	17	148	6.77e-36	121
AtCaM3	Phbou.01G3607.1	40	65	39	0	10	74	85	149	1.82e-11	58.2
AtCaM3	Phbou.02G2224.1	46.099	141	75	1	9	149	35	174	7.1e-36	122
AtCaM3	Phbou.02G2224.1	46.479	71	38	0	10	80	109	179	2.47e-13	63.9
AtCaM3	Phbou.08G0090.1	44.521	146	78	1	4	146	8	153	1e-34	118
AtCaM3	Phbou.02G2189.1	39.041	146	86	2	6	149	8	152	4.14e-33	114
AtCaM3	Phbou.03G2157.1	40.136	147	83	1	5	146	14	160	7.87e-33	113
AtCaM3	Phbou.03G2157.1	39.683	63	38	0	13	75	100	162	7.65e-11	56.6
AtCaM3	Phbou.01G0114.1	42.029	138	78	1	11	146	4	141	1.88e-32	112
AtCaM3	Phbou.01G0114.1	42.647	68	37	1	8	73	74	141	3.77e-11	57.4
AtCaM3	Phbou.01G3684.1	41.667	144	83	1	6	149	32	174	5.93e-32	112
AtCaM3	Phbou.01G3684.1	44.118	68	38	0	10	77	109	176	1.54e-11	58.9
AtCaM3	Phbou.03G1474.1	37.5	136	85	0	11	146	56	191	2.34e-30	108
AtCaM3	Phbou.03G1474.1	37.313	67	42	0	10	76	128	194	1.85e-12	61.6
AtCaM3	Phbou.12G0263.1	39.259	135	82	0	12	146	51	185	1.96e-29	105
AtCaM3	Phbou.12G0263.1	35.385	65	42	0	12	76	124	188	4.45e-10	55.1
AtCaM3	Phbou.12G0263.1	38.71	62	38	0	84	145	50	111	1.12e-08	51.2
AtCaM3	Phbou.08G0363.1	42.958	142	75	4	11	149	50	188	4.19e-29	105
AtCaM3	Phbou.05G0553.1	39.583	144	85	1	5	146	136	279	1.43e-28	105
AtCaM3	Phbou.01G3609.1	36.496	137	85	1	12	146	47	183	2.74e-28	102
AtCaM3	Phbou.01G3609.1	36.364	66	42	0	10	75	120	185	2.18e-10	55.8
AtCaM3	Phbou.11G0606.1	41.667	144	82	1	5	146	64	207	5.96e-28	102
AtCaM3	Phbou.10G1255.1	38.519	135	83	0	12	146	28	162	4.96e-27	99
AtCaM3	Phbou.10G1255.1	31.343	67	46	0	10	76	99	165	5.8e-07	46.2
AtCaM3	Phbou.12G1310.1	39.597	149	86	3	1	148	389	534	1.57e-26	103
AtCaM3	Phbou.06G1132.1	39.456	147	85	3	1	146	371	514	3.85e-26	102
AtCaM3	Phbou.06G1132.1	42.188	64	37	0	86	149	383	446	5.87e-10	56.2
AtCaM3	Phbou.06G1132.1	40.984	61	35	1	15	75	457	516	6.76e-07	47.4
AtCaM3	Phbou.03G3326.1	37.778	135	81	2	13	147	80	211	7.24e-26	97.1
AtCaM3	Phbou.10G0149.1	38.514	148	85	3	1	146	372	515	3.53e-25	99.8
AtCaM3	Phbou.10G0149.1	43.478	69	36	1	82	147	377	445	1.14e-09	55.1
AtCaM3	Phbou.04G0819.1	37.671	146	88	2	1	146	325	467	1.03e-24	98.2
AtCaM3	Phbou.04G0819.1	37.037	81	44	2	70	147	322	398	1.37e-07	49.3
AtCaM3	Phbou.04G0819.1	43.333	60	32	1	16	75	412	469	2.85e-07	48.1
AtCaM3	Phbou.09G1621.1	36.986	146	89	2	1	146	437	579	1.21e-23	95.5
AtCaM3	Phbou.09G1621.1	46.667	60	30	1	16	75	524	581	5.81e-08	50.4
AtCaM3	Phbou.09G1001.1	38.095	147	87	3	1	146	369	512	1.75e-23	94.7
AtCaM3	Phbou.09G1001.1	38.272	81	43	2	70	147	366	442	1.48e-09	55.1
AtCaM3	Phbou.12G1367.1	34.932	146	94	1	1	146	349	493	4.37e-23	93.6
AtCaM3	Phbou.01G0103.1	34.694	147	94	2	1	146	357	502	5.87e-23	93.2
AtCaM3	Phbou.03G0792.1	36.986	146	90	2	1	146	360	503	6.52e-23	93.2
AtCaM3	Phbou.03G0792.1	37.349	83	49	1	68	147	351	433	5.64e-10	56.2
AtCaM3	Phbou.03G0792.1	41.667	60	34	1	16	75	447	505	2.31e-07	48.5
AtCaM3	Phbou.12G0232.1	36.301	146	90	2	1	146	325	467	6.95e-23	93.2
AtCaM3	Phbou.12G0232.1	43.333	60	32	1	16	75	412	469	7.33e-08	50.1
AtCaM3	Phbou.12G0232.1	37.037	81	44	2	70	147	322	398	1.07e-07	49.7
AtCaM3	Phbou.06G1283.1	36.301	146	90	2	1	146	398	540	7.69e-23	93.2
AtCaM3	Phbou.06G1283.1	45	60	31	1	16	75	485	542	3.8e-08	50.8
AtCaM3	Phbou.04G0849.1	34.932	146	92	2	1	146	403	545	7.81e-23	93.2
AtCaM3	Phbou.04G0849.1	43.333	60	32	1	16	75	490	547	1.12e-06	46.6
AtCaM3	Phbou.02G1336.1	34.932	146	92	2	1	146	420	562	1.35e-22	92.4
AtCaM3	Phbou.02G1336.1	45	60	31	1	16	75	507	564	8.89e-08	49.7
AtCaM3	Phbou.09G1002.1	37.162	148	88	4	1	146	311	455	1.95e-22	91.7
AtCaM3	Phbou.09G1002.1	31.373	102	66	2	50	147	283	384	4.75e-08	50.4
AtCaM3	Phbou.02G2035.1	36.301	146	91	2	1	146	357	500	1.98e-22	91.7
AtCaM3	Phbou.02G2035.1	39.13	69	39	1	82	147	362	430	2.16e-08	51.6
AtCaM3	Phbou.01G2233.1	34.899	149	94	3	1	148	348	494	2.82e-22	91.3
AtCaM3	Phbou.05G1776.1	32.215	149	99	2	1	148	345	492	7.19e-22	90.1
AtCaM3	Phbou.01G3385.1	34.932	146	93	2	1	146	315	458	1.11e-21	89.7
AtCaM3	Phbou.01G3385.1	33.735	83	52	1	68	147	306	388	3.15e-08	51.2
AtCaM3	Phbou.03G2773.1	32.215	149	98	3	1	148	346	492	1.67e-21	89.4
AtCaM3	Phbou.01G0964.1	34.437	151	92	4	1	148	243	389	1.79e-21	88.6
AtCaM3	Phbou.01G2750.1	33.094	139	92	1	9	146	39	177	3.59e-21	84
AtCaM3	Phbou.01G2750.1	34.286	70	46	0	77	146	34	103	4.46e-07	47
AtCaM3	Phbou.03G0495.1	39.286	140	80	1	12	146	62	201	8.32e-21	84
AtCaM3	Phbou.03G0495.1	38.095	63	39	0	83	145	60	122	2.88e-09	53.1
AtCaM3	Phbou.01G2139.1	30.405	148	102	1	1	148	362	508	1.01e-20	87
AtCaM3	Phbou.12G1424.1	31.333	150	94	3	1	146	26	170	4.44e-20	81.3
AtCaM3	Phbou.02G3285.1	34.965	143	86	3	1	141	318	455	6.11e-20	84.7
AtCaM3	Phbou.02G3285.1	36.111	72	43	1	75	143	316	387	3.1e-06	45.4
AtCaM3	Phbou.09G1213.1	35.507	138	84	2	12	149	45	177	6.85e-19	78.2
AtCaM3	Phbou.09G1213.1	35.821	67	43	0	12	78	114	180	6.3e-09	52
AtCaM3	Phbou.02G1124.1	36.552	145	80	4	13	146	28	171	9.74e-19	77.8
AtCaM3	Phbou.02G1124.1	39.394	66	38	1	12	75	108	173	1.39e-06	45.4
AtCaM3	Phbou.09G1212.1	33.094	139	87	3	12	149	41	174	1.02e-17	75.1
AtCaM3	Phbou.09G1212.1	33.333	66	44	0	12	77	111	176	5.45e-07	46.6
AtCaM3	Phbou.02G3194.1	31.25	144	88	2	11	149	7	144	1.71e-17	73.9
AtCaM3	Phbou.02G3194.1	37.5	64	40	0	15	78	83	146	3.82e-08	49.3
AtCaM3	Phbou.08G0845.1	34.228	149	83	3	12	146	27	174	2.81e-17	73.9
AtCaM3	Phbou.08G0845.1	46.875	64	32	2	14	75	113	176	1.36e-07	48.1
AtCaM3	Phbou.01G3270.1	38.519	135	78	3	15	146	65	197	6.4e-17	73.6
AtCaM3	Phbou.01G3270.1	48.276	58	29	1	86	142	63	120	1.48e-07	48.5
AtCaM3	Phbou.02G2731.1	35.811	148	80	4	13	146	32	178	9.53e-17	75.5
AtCaM3	Phbou.02G2731.1	40.845	71	38	2	15	82	118	187	9.03e-06	43.9
AtCaM3	Phbou.04G1887.1	34.559	136	79	3	11	142	7	136	1.05e-16	75.5
AtCaM3	Phbou.04G1887.1	41.176	68	39	1	7	73	73	140	9.78e-08	49.7
AtCaM3	Phbou.04G0268.1	28.289	152	97	5	1	146	379	524	8.68e-15	70.1
AtCaM3	Phbou.01G2987.1	27.922	154	99	5	1	148	394	541	1.1e-13	66.6
AtCaM3	Phbou.03G0630.1	55.556	63	26	1	82	142	136	198	4.48e-13	63.5
AtCaM3	Phbou.03G0630.1	42.667	75	38	2	4	73	128	202	1.33e-07	48.5
AtCaM3	Phbou.01G3509.1	40.541	111	56	5	42	142	62	172	1.36e-12	61.6
AtCaM3	Phbou.01G3509.1	40.909	66	37	1	10	73	111	176	1.08e-07	48.5
AtCaM3	Phbou.05G2923.1	26.974	152	99	5	1	146	386	531	9.89e-12	61.2
AtCaM3	Phbou.08G1681.1	28.346	127	83	3	17	142	40	159	2.51e-11	60.1
AtCaM3	Phbou.08G1681.1	31.429	70	48	0	4	73	94	163	9.94e-06	43.9
AtCaM3	Phbou.09G1665.1	47.761	67	33	1	82	146	135	201	3.67e-11	58.2
AtCaM3	Phbou.07G1636.1	26.241	141	100	2	2	142	376	512	1.08e-10	58.2
AtCaM3	Phbou.03G0979.1	36.8	125	70	5	25	146	57	175	1.3e-10	56.2
AtCaM3	Phbou.03G0979.1	42.424	66	37	1	11	75	112	177	3.91e-07	47
AtCaM3	Phbou.04G2749.1	46.875	64	32	1	85	146	137	200	8.06e-10	54.7
AtCaM3	Phbou.01G2968.1	29.231	130	84	4	14	142	61	183	8.65e-10	55.5
AtCaM3	Phbou.10G1488.1	29.06	117	80	2	12	127	14	128	2.03e-09	52.8
AtCaM3	Phbou.02G3457.1	46.269	67	34	1	82	146	124	190	2.99e-09	53.1
AtCaM3	Phbou.02G3457.1	41.429	70	37	2	7	73	122	190	4.5e-06	44.3
AtCaM3	Phbou.08G1346.1	34.831	89	57	1	60	147	13	101	6.07e-09	51.2
AtCaM3	Phbou.07G1592.1	35.227	88	56	1	61	147	9	96	7.67e-09	50.4
AtCaM3	Phbou.05G1285.1	40.58	69	38	2	1	69	1	66	1.08e-08	49.3
AtCaM3	Phbou.11G1010.1	29.605	152	89	5	6	142	90	238	1.58e-08	51.6
AtCaM3	Phbou.01G3608.1	42.373	59	33	1	11	69	9	66	3.55e-08	47.8
AtCaM3	Phbou.01G3608.1	34.286	70	45	1	79	148	4	72	4.88e-06	42.4
AtCaM3	Phbou.12G0764.1	26.115	157	96	3	7	143	52	208	4.71e-08	50.1
AtCaM3	Phbou.08G0170.1	34.043	94	54	2	57	142	80	173	6.41e-08	49.7
AtCaM3	Phbou.08G0481.1	26.667	150	100	6	1	146	446	589	6.44e-08	50.1
AtCaM3	Phbou.03G2156.1	38.095	63	38	1	7	69	5	66	1.08e-07	46.6
AtCaM3	Phbou.04G1807.1	25.478	157	97	3	7	143	55	211	1.55e-07	48.5
AtCaM3	Phbou.03G0837.1	26.797	153	98	6	1	146	420	565	1.8e-07	48.9
AtCaM3	Phbou.08G2060.1	34.426	61	40	0	86	146	80	140	4.12e-07	47.4
AtCaM3	Phbou.03G3132.1	25.974	154	94	5	10	143	187	340	7.51e-07	47
AtCaM3	Phbou.12G0702.1	23.684	152	100	4	10	147	44	193	8.32e-07	46.6
AtCaM3	Phbou.02G2083.1	20.946	148	109	3	5	146	358	503	1.03e-06	46.6
AtCaM3	Phbou.06G0051.1	38.806	67	38	2	84	148	115	180	1.09e-06	45.8
AtCaM3	Phbou.06G0051.1	36.765	68	41	1	9	74	113	180	9.58e-06	43.1
AtCaM3	Phbou.09G1206.1	37.5	64	40	0	82	145	16	79	1.19e-06	44.3
AtCaM3	Phbou.09G1206.1	38.462	65	40	0	10	74	17	81	2.86e-06	43.1
AtCaM3	Phbou.01G2120.1	27.344	128	80	3	25	142	105	229	2.21e-06	45.4
AtCaM3	Phbou.10G0598.1	33.721	86	56	1	63	147	5	90	2.91e-06	43.5
AtCaM3	Phbou.08G1317.1	25	104	75	1	39	142	397	497	3.6e-06	45.1
AtCaM3	Phbou.01G3246.1	27.358	106	73	1	44	145	1213	1318	6.82e-06	44.3
AtCaM3	Phbou.06G1312.1	31.169	77	52	1	72	147	1	77	7.72e-06	42
# BLASTP 2.12.0+
# Query: AtCaM4
# Database: Pb.fa.TBtoolsDB
# Fields: query acc.ver, subject acc.ver, % identity, alignment length, mismatches, gap opens, q. start, q. end, s. start, s. end, evalue, bit score
# 123 hits found
AtCaM4	Phbou.02G2041.1	91.195	159	4	1	1	159	1	149	2.99e-101	286
AtCaM4	Phbou.01G3390.1	91.195	159	4	1	1	159	1	149	2.99e-101	286
AtCaM4	Phbou.03G0765.1	91.195	159	4	1	1	159	1	149	4.72e-101	287
AtCaM4	Phbou.03G0765.1	43.59	78	33	2	12	88	85	152	1.23e-10	57
AtCaM4	Phbou.01G3756.1	87.421	159	10	1	1	159	1	149	1.18e-97	277
AtCaM4	Phbou.02G2258.1	86.792	159	11	1	1	159	1	149	7.23e-97	275
AtCaM4	Phbou.08G0774.1	75.316	158	29	1	1	158	1	148	6.25e-84	243
AtCaM4	Phbou.08G0774.1	46.154	65	35	0	95	159	12	76	4.7e-12	60.1
AtCaM4	Phbou.02G0654.1	59.477	153	52	1	6	158	6	148	1.16e-55	171
AtCaM4	Phbou.02G0654.1	49.231	65	33	0	95	159	12	76	1.98e-13	63.5
AtCaM4	Phbou.08G1407.1	45.912	159	74	2	1	159	1	147	2e-45	145
AtCaM4	Phbou.07G1464.1	46.541	159	73	2	1	159	1	147	5.95e-45	144
AtCaM4	Phbou.10G0106.1	44.079	152	75	1	5	156	24	165	2.17e-38	128
AtCaM4	Phbou.10G0106.1	49.254	67	34	0	93	159	29	95	1.67e-14	67
AtCaM4	Phbou.02G0580.1	42.763	152	74	2	4	152	15	156	6e-38	127
AtCaM4	Phbou.02G0580.1	32.258	62	42	0	95	156	23	84	2.35e-07	47.8
AtCaM4	Phbou.02G0653.1	44.937	158	74	2	1	155	1	148	5.85e-37	124
AtCaM4	Phbou.02G0653.1	33.846	65	43	0	92	156	12	76	5.89e-09	51.6
AtCaM4	Phbou.04G0647.1	40.909	154	79	2	5	156	4	147	3.41e-35	120
AtCaM4	Phbou.04G0647.1	37.179	78	39	1	12	89	86	153	5.58e-08	49.3
AtCaM4	Phbou.01G3607.1	41.611	149	74	2	8	156	13	148	4.36e-34	117
AtCaM4	Phbou.01G3607.1	34.667	75	39	1	10	84	85	149	2.85e-08	50.1
AtCaM4	Phbou.02G2224.1	43.709	151	74	2	9	159	35	174	5.57e-33	115
AtCaM4	Phbou.02G2224.1	39.506	81	39	1	10	90	109	179	1.1e-09	54.3
AtCaM4	Phbou.05G2652.1	38.608	158	84	3	1	156	1	147	3.42e-32	112
AtCaM4	Phbou.05G2652.1	38.462	78	38	1	12	89	86	153	3.18e-09	52.8
AtCaM4	Phbou.08G0090.1	41.667	156	78	2	4	156	8	153	1.17e-31	110
AtCaM4	Phbou.01G0114.1	39.865	148	77	2	11	156	4	141	3.41e-30	107
AtCaM4	Phbou.01G0114.1	36.782	87	41	3	1	83	65	141	2.36e-08	50.1
AtCaM4	Phbou.02G2189.1	35.948	153	86	2	6	156	8	150	1e-29	105
AtCaM4	Phbou.02G2189.1	33.784	74	39	1	12	85	89	152	1.37e-08	50.8
AtCaM4	Phbou.03G2157.1	37.58	157	83	2	5	156	14	160	1.37e-29	105
AtCaM4	Phbou.03G2157.1	35.616	73	37	1	13	85	100	162	5.15e-08	49.3
AtCaM4	Phbou.01G3684.1	39.61	154	82	2	6	159	32	174	4.06e-29	105
AtCaM4	Phbou.01G3684.1	37.179	78	39	1	10	87	109	176	5.29e-08	49.7
AtCaM4	Phbou.03G1474.1	34.932	146	85	1	11	156	56	191	4.8e-27	100
AtCaM4	Phbou.03G1474.1	30	80	46	1	6	85	124	193	3.96e-09	52.8
AtCaM4	Phbou.08G0363.1	40.789	152	74	5	11	159	50	188	1.76e-26	98.6
AtCaM4	Phbou.05G0553.1	37.662	154	84	2	5	156	136	279	2.26e-26	100
AtCaM4	Phbou.12G0263.1	36.552	145	82	1	12	156	51	185	2.93e-26	97.8
AtCaM4	Phbou.12G0263.1	38.71	62	38	0	94	155	50	111	1.23e-08	51.6
AtCaM4	Phbou.12G0263.1	29.333	75	43	1	12	86	124	188	1.21e-06	45.8
AtCaM4	Phbou.11G0606.1	38.961	154	82	2	5	156	64	207	2.11e-25	96.7
AtCaM4	Phbou.01G3609.1	34.014	147	85	2	12	156	47	183	2.44e-25	95.5
AtCaM4	Phbou.01G3609.1	40	65	37	1	93	155	45	109	5.81e-09	52.4
AtCaM4	Phbou.01G3609.1	30.263	76	43	1	10	85	120	185	5.73e-07	47
AtCaM4	Phbou.10G1255.1	35.526	152	88	1	5	156	21	162	1.25e-24	93.2
AtCaM4	Phbou.12G1310.1	38.217	157	83	4	1	156	389	532	4.96e-24	96.7
AtCaM4	Phbou.12G1310.1	39.506	81	46	1	82	159	384	464	3.3e-09	54.3
AtCaM4	Phbou.06G1132.1	37.58	157	84	4	1	156	371	514	1.55e-23	95.5
AtCaM4	Phbou.06G1132.1	42.188	64	37	0	96	159	383	446	1.01e-09	55.8
AtCaM4	Phbou.10G0149.1	36.709	158	84	4	1	156	372	515	5.44e-23	94
AtCaM4	Phbou.10G0149.1	43.478	69	36	1	92	157	377	445	2.46e-09	54.7
AtCaM4	Phbou.03G3326.1	34.483	145	82	3	13	157	80	211	1.36e-22	89
AtCaM4	Phbou.09G1001.1	36.306	157	86	4	1	156	369	512	1.97e-21	89.4
AtCaM4	Phbou.09G1001.1	39.506	81	42	2	80	157	366	442	1.21e-09	55.5
AtCaM4	Phbou.02G1336.1	34.615	156	89	3	1	156	420	562	3.27e-21	89
AtCaM4	Phbou.04G0819.1	34.615	156	89	3	1	156	325	467	4.06e-21	88.6
AtCaM4	Phbou.04G0819.1	37.037	81	44	2	80	157	322	398	2.06e-07	48.9
AtCaM4	Phbou.04G0849.1	33.974	156	90	3	1	156	403	545	5.48e-21	88.2
AtCaM4	Phbou.03G0792.1	35.256	156	89	3	1	156	360	503	8.11e-21	87.4
AtCaM4	Phbou.03G0792.1	42.029	69	37	1	92	157	365	433	2.57e-09	54.7
AtCaM4	Phbou.06G1283.1	34.615	156	89	3	1	156	398	540	1.2e-20	87
AtCaM4	Phbou.01G0103.1	33.121	157	93	3	1	156	357	502	1.33e-20	87
AtCaM4	Phbou.01G2233.1	32.278	158	96	2	1	158	348	494	1.6e-20	86.7
AtCaM4	Phbou.12G0232.1	34.615	156	89	3	1	156	325	467	1.64e-20	86.7
AtCaM4	Phbou.12G0232.1	37.037	81	44	2	80	157	322	398	1.45e-07	49.3
AtCaM4	Phbou.12G0232.1	40	70	30	2	16	85	412	469	8.12e-06	44.3
AtCaM4	Phbou.12G1367.1	33.333	156	93	2	1	156	349	493	1.84e-20	86.7
AtCaM4	Phbou.09G1621.1	33.974	156	90	3	1	156	437	579	3.08e-20	85.9
AtCaM4	Phbou.02G2035.1	34.615	156	90	3	1	156	357	500	4.65e-20	85.5
AtCaM4	Phbou.02G2035.1	39.13	69	39	1	92	157	362	430	4.23e-08	50.8
AtCaM4	Phbou.05G1776.1	32.075	159	96	3	1	158	345	492	4.67e-20	85.5
AtCaM4	Phbou.01G3385.1	33.333	156	92	3	1	156	315	458	2.54e-19	83.2
AtCaM4	Phbou.01G3385.1	39.13	69	39	1	92	157	320	388	6.32e-08	50.4
AtCaM4	Phbou.01G2750.1	32.215	149	90	2	9	156	39	177	3.51e-19	79.3
AtCaM4	Phbou.01G2750.1	35.714	70	45	0	87	156	34	103	1.39e-07	48.5
AtCaM4	Phbou.01G0964.1	32.075	159	95	4	1	158	243	389	3.58e-19	82.8
AtCaM4	Phbou.03G2773.1	30.818	159	97	4	1	158	346	492	3.6e-19	82.8
AtCaM4	Phbou.09G1002.1	33.544	158	90	5	1	156	311	455	1.13e-18	81.3
AtCaM4	Phbou.09G1002.1	31.373	102	66	2	60	157	283	384	6.01e-08	50.4
AtCaM4	Phbou.01G2139.1	29.747	158	100	2	1	158	362	508	1.39e-18	81.3
AtCaM4	Phbou.12G1424.1	30.625	160	92	4	1	156	26	170	2.07e-18	77
AtCaM4	Phbou.03G0495.1	36	150	81	2	12	156	62	201	1.59e-17	75.9
AtCaM4	Phbou.03G0495.1	38.095	63	39	0	93	155	60	122	4.14e-09	53.1
AtCaM4	Phbou.02G3285.1	33.333	153	85	4	1	151	318	455	1.67e-17	78.2
AtCaM4	Phbou.09G1213.1	34.459	148	82	3	12	159	45	177	2.82e-16	72
AtCaM4	Phbou.09G1213.1	32.468	77	42	1	12	88	114	180	3.18e-06	44.7
AtCaM4	Phbou.09G1212.1	38.235	102	58	2	58	159	78	174	4.59e-16	71.2
AtCaM4	Phbou.02G1124.1	33.974	156	81	5	12	156	27	171	9.84e-16	70.5
AtCaM4	Phbou.02G3194.1	31.783	129	77	2	36	159	22	144	1.36e-14	66.6
AtCaM4	Phbou.08G0845.1	31.447	159	84	4	12	156	27	174	8.34e-14	65.5
AtCaM4	Phbou.02G2731.1	32.911	158	81	5	13	156	32	178	9.5e-14	67.4
AtCaM4	Phbou.01G3270.1	35.862	145	78	4	15	156	65	197	9.59e-14	65.5
AtCaM4	Phbou.01G3270.1	41.096	73	41	2	81	152	49	120	3.07e-07	47.8
AtCaM4	Phbou.03G0630.1	57.143	63	25	1	92	152	136	198	1.04e-13	65.5
AtCaM4	Phbou.04G1887.1	32.192	146	79	4	11	152	7	136	1.66e-13	66.6
AtCaM4	Phbou.01G3509.1	32.716	162	84	7	4	152	23	172	1.49e-12	62
AtCaM4	Phbou.04G0268.1	26.543	162	97	6	1	156	379	524	7.21e-12	62
AtCaM4	Phbou.09G1665.1	49.254	67	32	1	92	156	135	201	8.03e-12	60.5
AtCaM4	Phbou.01G2987.1	27.778	162	95	6	1	156	394	539	1.2e-11	61.2
AtCaM4	Phbou.08G1681.1	30.476	105	66	2	54	157	66	164	4.31e-11	59.7
AtCaM4	Phbou.07G1636.1	27.16	162	103	4	2	152	355	512	2.92e-10	57.4
AtCaM4	Phbou.03G0979.1	36.29	124	70	5	36	156	58	175	4.1e-10	55.5
AtCaM4	Phbou.04G2749.1	46.875	64	32	1	95	156	137	200	5.75e-10	55.5
AtCaM4	Phbou.07G1592.1	37.5	88	54	1	71	157	9	96	6.29e-10	53.5
AtCaM4	Phbou.05G2923.1	25.926	162	98	6	1	156	386	531	1.03e-09	55.8
AtCaM4	Phbou.02G3457.1	47.761	67	33	1	92	156	124	190	1.23e-09	54.3
AtCaM4	Phbou.08G1346.1	35.955	89	56	1	70	157	13	101	1.5e-09	53.1
AtCaM4	Phbou.01G2968.1	29.907	107	68	2	52	157	88	188	5.05e-09	53.5
AtCaM4	Phbou.11G1010.1	29.299	157	93	5	6	152	90	238	7.32e-09	52.8
AtCaM4	Phbou.08G0170.1	30.921	152	89	5	10	152	29	173	1.59e-08	51.6
AtCaM4	Phbou.06G0051.1	40.299	67	37	2	94	158	115	180	3.48e-07	47.4
AtCaM4	Phbou.10G1488.1	27.559	127	79	3	12	137	14	128	3.6e-07	47
AtCaM4	Phbou.06G1312.1	33.766	77	50	1	82	157	1	77	7.3e-07	45.1
AtCaM4	Phbou.12G0702.1	26.115	157	100	6	10	157	44	193	1.64e-06	45.8
AtCaM4	Phbou.09G1206.1	35.938	64	41	0	92	155	16	79	1.74e-06	43.9
AtCaM4	Phbou.08G2060.1	32.787	61	41	0	96	156	80	140	1.78e-06	45.8
AtCaM4	Phbou.10G0598.1	33.721	86	56	1	73	157	5	90	2.24e-06	44.3
AtCaM4	Phbou.01G3608.1	34.286	70	45	1	89	158	4	72	2.83e-06	43.1
AtCaM4	Phbou.01G3246.1	27.358	106	73	1	54	155	1213	1318	3.12e-06	45.8
AtCaM4	Phbou.08G1317.1	24.638	138	96	3	15	152	368	497	5.07e-06	45.1
AtCaM4	Phbou.05G1285.1	34.247	73	46	2	87	158	1	72	8.14e-06	42
# BLASTP 2.12.0+
# Query: AtCaM5
# Database: Pb.fa.TBtoolsDB
# Fields: query acc.ver, subject acc.ver, % identity, alignment length, mismatches, gap opens, q. start, q. end, s. start, s. end, evalue, bit score
# 143 hits found
AtCaM5	Phbou.03G0765.1	85.326	184	24	1	1	181	1	184	1.66e-110	312
AtCaM5	Phbou.02G2041.1	99.329	149	1	0	1	149	1	149	2.69e-106	300
AtCaM5	Phbou.02G2041.1	44.304	79	43	1	73	151	1	78	1.22e-13	64.7
AtCaM5	Phbou.01G3390.1	99.329	149	1	0	1	149	1	149	2.69e-106	300
AtCaM5	Phbou.01G3390.1	44.304	79	43	1	73	151	1	78	1.22e-13	64.7
AtCaM5	Phbou.02G2258.1	93.96	149	9	0	1	149	1	149	1.19e-101	288
AtCaM5	Phbou.02G2258.1	41.772	79	45	1	73	151	1	78	5.98e-12	60.1
AtCaM5	Phbou.01G3756.1	93.289	149	10	0	1	149	1	149	4.38e-101	287
AtCaM5	Phbou.01G3756.1	44.776	67	37	0	85	151	12	78	6.77e-12	60.1
AtCaM5	Phbou.08G0774.1	79.73	148	30	0	1	148	1	148	4.53e-87	251
AtCaM5	Phbou.08G0774.1	44.776	67	37	0	85	151	12	78	4.47e-12	60.5
AtCaM5	Phbou.02G0654.1	62.238	143	54	0	6	148	6	148	1.1e-57	177
AtCaM5	Phbou.02G0654.1	49.254	67	34	0	85	151	12	78	2.62e-13	63.9
AtCaM5	Phbou.08G1407.1	48.993	149	74	1	1	149	1	147	1.54e-48	154
AtCaM5	Phbou.07G1464.1	49.664	149	73	1	1	149	1	147	4.06e-48	153
AtCaM5	Phbou.10G0106.1	47.183	142	75	0	5	146	24	165	8.94e-41	135
AtCaM5	Phbou.10G0106.1	46.97	66	35	0	84	149	30	95	9.92e-14	65.5
AtCaM5	Phbou.10G0106.1	32.353	68	46	0	8	75	100	167	2.67e-07	48.1
AtCaM5	Phbou.02G0653.1	47.297	148	75	1	1	145	1	148	1.36e-39	131
AtCaM5	Phbou.02G0653.1	34.921	63	41	0	84	146	14	76	1.14e-08	51.6
AtCaM5	Phbou.02G0580.1	42.568	148	82	1	4	148	15	162	1.78e-39	132
AtCaM5	Phbou.04G0647.1	43.056	144	80	1	5	146	4	147	7.08e-37	125
AtCaM5	Phbou.04G0647.1	42.647	68	39	0	12	79	86	153	1.27e-10	57
AtCaM5	Phbou.01G3607.1	42.657	143	79	1	9	151	14	153	2.59e-36	123
AtCaM5	Phbou.05G2652.1	42.553	141	79	1	8	146	7	147	6.47e-36	122
AtCaM5	Phbou.05G2652.1	42.647	68	39	0	12	79	86	153	1.38e-11	59.7
AtCaM5	Phbou.02G2224.1	46.099	141	75	1	9	149	35	174	8.35e-36	123
AtCaM5	Phbou.02G2224.1	46.479	71	38	0	10	80	109	179	3.3e-13	64.3
AtCaM5	Phbou.08G0090.1	44.521	146	78	1	4	146	8	153	4.05e-34	118
AtCaM5	Phbou.02G2189.1	38.667	150	87	2	6	153	8	154	1.06e-32	114
AtCaM5	Phbou.03G2157.1	40.523	153	85	2	5	152	14	165	1.64e-32	114
AtCaM5	Phbou.01G0114.1	42.029	138	78	1	11	146	4	141	5.04e-32	112
AtCaM5	Phbou.01G0114.1	42.647	68	37	1	8	73	74	141	1.16e-10	57
AtCaM5	Phbou.01G3684.1	41.667	144	83	1	6	149	32	174	8.42e-32	112
AtCaM5	Phbou.01G3684.1	43.478	69	39	0	10	78	109	177	1.6e-11	59.7
AtCaM5	Phbou.03G1474.1	37.5	136	85	0	11	146	56	191	6.69e-30	108
AtCaM5	Phbou.03G1474.1	37.313	67	42	0	10	76	128	194	6.85e-12	60.8
AtCaM5	Phbou.03G1474.1	31.313	99	65	1	74	172	49	144	1.73e-08	51.6
AtCaM5	Phbou.12G0263.1	38.849	139	85	0	12	150	51	189	3.18e-29	106
AtCaM5	Phbou.12G0263.1	32.584	89	60	0	84	172	50	138	2.54e-09	53.9
AtCaM5	Phbou.08G0363.1	42.958	142	75	4	11	149	50	188	1.16e-28	105
AtCaM5	Phbou.08G0363.1	40.278	72	41	1	85	154	51	122	6.03e-09	52.8
AtCaM5	Phbou.05G0553.1	39.506	162	90	3	5	164	136	291	1.76e-28	107
AtCaM5	Phbou.11G0606.1	41.026	156	86	2	10	163	69	220	3.36e-28	104
AtCaM5	Phbou.01G3609.1	36.496	137	85	1	12	146	47	183	5.85e-28	103
AtCaM5	Phbou.01G3609.1	36.364	66	42	0	10	75	120	185	4.4e-10	55.8
AtCaM5	Phbou.10G1255.1	38.519	135	83	0	12	146	28	162	1.02e-26	99.4
AtCaM5	Phbou.10G1255.1	35.227	88	57	0	85	172	28	115	4.07e-11	58.5
AtCaM5	Phbou.10G1255.1	31.343	67	46	0	10	76	99	165	9.27e-07	46.6
AtCaM5	Phbou.12G1310.1	40.136	147	84	3	1	146	389	532	2.28e-26	104
AtCaM5	Phbou.12G1310.1	40.789	76	42	1	82	154	394	469	1.04e-09	56.2
AtCaM5	Phbou.06G1132.1	39.456	147	85	3	1	146	371	514	4.96e-26	103
AtCaM5	Phbou.06G1132.1	42.029	69	40	0	86	154	383	451	1.02e-10	59.3
AtCaM5	Phbou.06G1132.1	40.984	61	35	1	15	75	457	516	6.39e-07	48.1
AtCaM5	Phbou.10G0149.1	37.654	162	92	4	1	160	372	526	5.32e-26	103
AtCaM5	Phbou.03G3326.1	37.5	136	82	2	12	147	79	211	1.08e-25	97.8
AtCaM5	Phbou.04G0819.1	37.107	159	94	3	1	156	325	480	5.27e-25	100
AtCaM5	Phbou.04G0819.1	35.227	88	50	2	70	154	322	405	1.3e-07	50.1
AtCaM5	Phbou.09G1621.1	36.986	146	89	2	1	146	437	579	1.03e-23	96.7
AtCaM5	Phbou.09G1621.1	46.667	60	30	1	16	75	524	581	4.92e-08	51.6
AtCaM5	Phbou.12G1367.1	34.932	146	94	1	1	146	349	493	1.53e-23	96.3
AtCaM5	Phbou.12G1367.1	32.353	68	46	0	84	151	359	426	9.42e-06	44.7
AtCaM5	Phbou.09G1001.1	38.095	147	87	3	1	146	369	512	2.49e-23	95.5
AtCaM5	Phbou.09G1001.1	37.5	88	48	2	70	154	366	449	2.75e-10	58.2
AtCaM5	Phbou.01G0103.1	34.694	147	94	2	1	146	357	502	3.64e-23	95.1
AtCaM5	Phbou.12G0232.1	36.301	146	90	2	1	146	325	467	4.45e-23	94.7
AtCaM5	Phbou.12G0232.1	35.227	88	50	2	70	154	322	405	9.1e-08	50.8
AtCaM5	Phbou.04G0849.1	34.932	146	92	2	1	146	403	545	5.1e-23	95.1
AtCaM5	Phbou.03G0792.1	36.986	146	90	2	1	146	360	503	5.6e-23	94.7
AtCaM5	Phbou.03G0792.1	36.667	90	54	1	68	154	351	440	4.02e-10	57.4
AtCaM5	Phbou.02G1336.1	34.211	152	97	2	1	152	420	568	6.21e-23	94.7
AtCaM5	Phbou.06G1283.1	36.301	146	90	2	1	146	398	540	6.36e-23	94.4
AtCaM5	Phbou.06G1283.1	45	60	31	1	16	75	485	542	4.05e-08	51.6
AtCaM5	Phbou.01G2233.1	33.533	167	105	4	1	163	348	512	1.13e-22	93.6
AtCaM5	Phbou.05G1776.1	31.138	167	110	3	1	163	345	510	1.77e-22	93.2
AtCaM5	Phbou.03G2773.1	31.138	167	109	4	1	163	346	510	2.6e-22	92.8
AtCaM5	Phbou.02G2035.1	36.301	146	91	2	1	146	357	500	2.72e-22	92.8
AtCaM5	Phbou.02G2035.1	38.158	76	44	1	82	154	362	437	1.37e-08	53.1
AtCaM5	Phbou.09G1002.1	37.162	148	88	4	1	146	311	455	3.82e-22	92
AtCaM5	Phbou.09G1002.1	30.275	109	72	2	50	154	283	391	4.09e-08	51.6
AtCaM5	Phbou.01G3385.1	35.374	147	91	3	1	146	315	458	1.26e-21	90.5
AtCaM5	Phbou.01G3385.1	36.842	76	45	1	82	154	320	395	1.31e-08	53.1
AtCaM5	Phbou.01G0964.1	34.437	151	92	4	1	148	243	389	1.41e-21	90.1
AtCaM5	Phbou.01G2139.1	30.405	148	102	1	1	148	362	508	2.83e-21	89.7
AtCaM5	Phbou.01G2750.1	33.824	136	89	1	12	146	42	177	4.1e-21	85.1
AtCaM5	Phbou.01G2750.1	34.211	76	50	0	77	152	34	109	6.18e-08	50.1
AtCaM5	Phbou.03G0495.1	38.889	144	83	1	12	150	62	205	4.66e-21	85.9
AtCaM5	Phbou.03G0495.1	38.095	63	39	0	83	145	60	122	3.02e-09	53.9
AtCaM5	Phbou.02G3285.1	32.704	159	100	3	1	157	318	471	8.85e-20	85.5
AtCaM5	Phbou.02G3285.1	36.111	72	43	1	75	143	316	387	4.49e-06	45.8
AtCaM5	Phbou.12G1424.1	31.333	150	94	3	1	146	26	170	1.42e-19	80.9
AtCaM5	Phbou.12G1424.1	31.395	86	56	1	64	146	13	98	4.23e-08	50.1
AtCaM5	Phbou.09G1213.1	35.507	138	84	2	12	149	45	177	1.01e-18	79
AtCaM5	Phbou.09G1213.1	35.821	67	43	0	12	78	114	180	8.5e-09	52.4
AtCaM5	Phbou.02G1124.1	36.552	145	80	4	13	146	28	171	2.04e-18	78.2
AtCaM5	Phbou.02G1124.1	39.394	66	38	1	12	75	108	173	3.23e-06	45.1
AtCaM5	Phbou.02G3194.1	31.847	157	91	3	11	162	7	152	9.01e-18	75.9
AtCaM5	Phbou.09G1212.1	33.094	139	87	3	12	149	41	174	2.64e-17	75.1
AtCaM5	Phbou.09G1212.1	33.333	66	44	0	12	77	111	176	1.17e-06	46.2
AtCaM5	Phbou.08G0845.1	34.459	148	82	3	13	146	28	174	3.94e-17	74.7
AtCaM5	Phbou.08G0845.1	45.455	66	34	2	12	75	111	176	2.12e-07	48.5
AtCaM5	Phbou.01G3270.1	38.519	135	78	3	15	146	65	197	1.32e-16	73.9
AtCaM5	Phbou.01G3270.1	48.276	58	29	1	86	142	63	120	2.02e-07	48.9
AtCaM5	Phbou.02G2731.1	35.811	148	80	4	13	146	32	178	2.11e-16	75.5
AtCaM5	Phbou.04G1887.1	34.559	136	79	3	11	142	7	136	2.91e-16	75.5
AtCaM5	Phbou.04G1887.1	41.176	68	39	1	7	73	73	140	2.13e-07	49.7
AtCaM5	Phbou.04G0268.1	28.289	152	97	5	1	146	379	524	5.83e-15	71.6
AtCaM5	Phbou.01G2987.1	28.289	152	97	5	1	146	394	539	8.42e-14	68.2
AtCaM5	Phbou.03G0630.1	55.556	63	26	1	82	142	136	198	6.33e-13	63.9
AtCaM5	Phbou.03G0630.1	42.667	75	38	2	4	73	128	202	1.99e-07	48.9
AtCaM5	Phbou.01G3509.1	40.541	111	56	5	42	142	62	172	1.71e-12	62.4
AtCaM5	Phbou.01G3509.1	40.909	66	37	1	10	73	111	176	1.23e-07	48.9
AtCaM5	Phbou.05G2923.1	26.582	158	104	5	1	152	386	537	5.38e-12	63.2
AtCaM5	Phbou.09G1665.1	47.761	67	33	1	82	146	135	201	5.75e-11	58.5
AtCaM5	Phbou.07G1636.1	25.153	163	115	3	2	164	376	531	1.21e-10	58.9
AtCaM5	Phbou.03G0979.1	36.8	125	70	5	25	146	57	175	2.75e-10	56.2
AtCaM5	Phbou.03G0979.1	42.424	66	37	1	11	75	112	177	1.18e-06	46.2
AtCaM5	Phbou.08G1681.1	32.258	93	57	1	50	142	73	159	9.11e-10	56.6
AtCaM5	Phbou.04G2749.1	46.875	64	32	1	85	146	137	200	2.09e-09	54.3
AtCaM5	Phbou.10G1488.1	29.06	117	80	2	12	127	14	128	3.99e-09	52.8
AtCaM5	Phbou.01G2968.1	29.008	131	85	4	13	142	60	183	4.64e-09	54.3
AtCaM5	Phbou.02G3457.1	46.269	67	34	1	82	146	124	190	6.91e-09	52.8
AtCaM5	Phbou.07G1592.1	34.409	93	60	1	61	152	9	101	1.18e-08	50.8
AtCaM5	Phbou.08G1346.1	34.831	89	57	1	60	147	13	101	1.83e-08	50.8
AtCaM5	Phbou.05G1285.1	40.58	69	38	2	1	69	1	66	1.95e-08	49.3
AtCaM5	Phbou.11G1010.1	28.289	152	91	4	6	142	90	238	2.12e-08	52
AtCaM5	Phbou.01G3608.1	42.373	59	33	1	11	69	9	66	6.82e-08	47.8
AtCaM5	Phbou.01G3608.1	36.111	72	43	2	79	148	2	72	7.84e-06	42.4
AtCaM5	Phbou.08G0170.1	30.275	109	68	2	57	157	80	188	1.03e-07	49.7
AtCaM5	Phbou.12G0764.1	26.115	157	96	3	7	143	52	208	1.23e-07	49.7
AtCaM5	Phbou.03G2156.1	38.095	63	38	1	7	69	5	66	1.9e-07	46.6
AtCaM5	Phbou.08G0481.1	26.667	150	100	6	1	146	446	589	2.93e-07	49.3
AtCaM5	Phbou.04G1807.1	25.478	157	97	3	7	143	55	211	3.7e-07	48.1
AtCaM5	Phbou.08G2060.1	34.426	61	40	0	86	146	80	140	4.4e-07	48.1
AtCaM5	Phbou.03G0837.1	26.797	153	98	6	1	146	420	565	5.16e-07	48.5
AtCaM5	Phbou.06G0051.1	38.806	67	38	2	84	148	115	180	1.23e-06	46.2
AtCaM5	Phbou.09G1206.1	37.5	64	40	0	82	145	16	79	1.57e-06	44.3
AtCaM5	Phbou.09G1206.1	38.462	65	40	0	10	74	17	81	4.5e-06	43.1
AtCaM5	Phbou.01G3246.1	32.857	70	43	1	82	147	1251	1320	1.84e-06	47
AtCaM5	Phbou.03G3132.1	25.806	155	95	5	10	144	187	341	1.87e-06	46.6
AtCaM5	Phbou.12G0702.1	23.684	152	100	4	10	147	44	193	2.22e-06	45.8
AtCaM5	Phbou.01G2120.1	27.344	128	80	3	25	142	105	229	3.07e-06	45.8
AtCaM5	Phbou.10G0598.1	33.721	86	56	1	63	147	5	90	3.5e-06	43.9
# BLASTP 2.12.0+
# Query: AtCaM6
# Database: Pb.fa.TBtoolsDB
# Fields: query acc.ver, subject acc.ver, % identity, alignment length, mismatches, gap opens, q. start, q. end, s. start, s. end, evalue, bit score
# 152 hits found
AtCaM6	Phbou.03G0765.1	99.329	149	1	0	1	149	1	149	4.11e-106	300
AtCaM6	Phbou.03G0765.1	41.573	89	51	1	1	88	73	161	9.93e-14	64.7
AtCaM6	Phbou.02G2041.1	99.329	149	1	0	1	149	1	149	4.15e-106	298
AtCaM6	Phbou.01G3390.1	99.329	149	1	0	1	149	1	149	4.15e-106	298
AtCaM6	Phbou.02G2258.1	93.96	149	9	0	1	149	1	149	1.3e-101	287
AtCaM6	Phbou.01G3756.1	93.289	149	10	0	1	149	1	149	4.33e-101	286
AtCaM6	Phbou.08G0774.1	79.73	148	30	0	1	148	1	148	2.03e-87	251
AtCaM6	Phbou.08G0774.1	47.692	65	34	0	85	149	12	76	1.45e-12	60.8
AtCaM6	Phbou.02G0654.1	62.238	143	54	0	6	148	6	148	4.47e-58	177
AtCaM6	Phbou.02G0654.1	50.769	65	32	0	85	149	12	76	1.77e-13	63.5
AtCaM6	Phbou.08G1407.1	49.664	149	73	1	1	149	1	147	1.09e-49	155
AtCaM6	Phbou.07G1464.1	50.336	149	72	1	1	149	1	147	3.24e-49	154
AtCaM6	Phbou.10G0106.1	46.479	142	76	0	5	146	24	165	4.09e-40	132
AtCaM6	Phbou.10G0106.1	46.269	67	36	0	83	149	29	95	1.48e-13	63.9
AtCaM6	Phbou.10G0106.1	32.353	68	46	0	8	75	100	167	1.37e-07	48.1
AtCaM6	Phbou.02G0580.1	42.568	148	82	1	4	148	15	162	4.9e-40	132
AtCaM6	Phbou.02G0653.1	47.297	148	75	1	1	145	1	148	7.25e-40	131
AtCaM6	Phbou.02G0653.1	34.921	63	41	0	84	146	14	76	6.77e-09	51.2
AtCaM6	Phbou.04G0647.1	43.056	144	80	1	5	146	4	147	4.06e-37	124
AtCaM6	Phbou.04G0647.1	42.647	68	39	0	12	79	86	153	4.97e-11	57
AtCaM6	Phbou.02G2224.1	46.809	141	74	1	9	149	35	174	4.17e-36	122
AtCaM6	Phbou.02G2224.1	46.479	71	38	0	10	80	109	179	2.42e-13	63.9
AtCaM6	Phbou.01G3607.1	44.444	135	72	1	12	146	17	148	9.38e-36	120
AtCaM6	Phbou.01G3607.1	40	65	39	0	10	74	85	149	2.02e-11	58.2
AtCaM6	Phbou.05G2652.1	41.135	141	81	1	8	146	7	147	3.04e-35	119
AtCaM6	Phbou.05G2652.1	42.647	68	39	0	12	79	86	153	5.77e-12	59.7
AtCaM6	Phbou.02G2189.1	40.411	146	84	2	6	149	8	152	6.74e-34	116
AtCaM6	Phbou.08G0090.1	43.151	146	80	1	4	146	8	153	1.11e-33	115
AtCaM6	Phbou.03G2157.1	40.816	147	82	1	5	146	14	160	5.62e-33	114
AtCaM6	Phbou.03G2157.1	39.683	63	38	0	13	75	100	162	7.98e-11	56.6
AtCaM6	Phbou.01G0114.1	42.029	138	78	1	11	146	4	141	1.82e-32	112
AtCaM6	Phbou.01G0114.1	42.647	68	37	1	8	73	74	141	3.97e-11	57.4
AtCaM6	Phbou.01G3684.1	42.361	144	82	1	6	149	32	174	3.8e-32	112
AtCaM6	Phbou.01G3684.1	44.118	68	38	0	10	77	109	176	1.54e-11	58.9
AtCaM6	Phbou.03G1474.1	37.5	136	85	0	11	146	56	191	2.61e-30	108
AtCaM6	Phbou.03G1474.1	35.211	71	46	0	6	76	124	194	1.93e-12	61.6
AtCaM6	Phbou.12G0263.1	40	135	81	0	12	146	51	185	1.34e-29	106
AtCaM6	Phbou.12G0263.1	35.385	65	42	0	12	76	124	188	5.03e-10	55.1
AtCaM6	Phbou.12G0263.1	40.323	62	37	0	84	145	50	111	7.41e-09	52
AtCaM6	Phbou.08G0363.1	42.958	142	75	4	11	149	50	188	6.18e-29	104
AtCaM6	Phbou.05G0553.1	39.583	144	85	1	5	146	136	279	1.36e-28	105
AtCaM6	Phbou.01G3609.1	36.496	137	85	1	12	146	47	183	4.35e-28	102
AtCaM6	Phbou.01G3609.1	36.364	66	42	0	10	75	120	185	2.39e-10	55.8
AtCaM6	Phbou.01G3609.1	38.462	65	38	1	83	145	45	109	3.98e-08	49.7
AtCaM6	Phbou.11G0606.1	40.972	144	83	1	5	146	64	207	1.88e-27	101
AtCaM6	Phbou.10G1255.1	39.259	135	82	0	12	146	28	162	3.83e-27	99.4
AtCaM6	Phbou.10G1255.1	31.343	67	46	0	10	76	99	165	5.51e-07	46.2
AtCaM6	Phbou.12G1310.1	40.136	147	84	3	1	146	389	532	1.19e-26	103
AtCaM6	Phbou.12G1310.1	43.662	71	37	1	82	149	394	464	1.25e-09	55.1
AtCaM6	Phbou.06G1132.1	39.456	147	85	3	1	146	371	514	2.92e-26	102
AtCaM6	Phbou.06G1132.1	40.625	64	38	0	86	149	383	446	2.34e-09	54.3
AtCaM6	Phbou.06G1132.1	40.984	61	35	1	15	75	457	516	6.51e-07	47.4
AtCaM6	Phbou.03G3326.1	37.037	135	82	2	13	147	80	211	3.24e-25	95.5
AtCaM6	Phbou.10G0149.1	37.838	148	86	3	1	146	372	515	6.89e-25	98.6
AtCaM6	Phbou.10G0149.1	44.928	69	35	1	82	147	377	445	6.92e-10	55.8
AtCaM6	Phbou.04G0819.1	37.671	146	88	2	1	146	325	467	9.62e-25	98.2
AtCaM6	Phbou.04G0819.1	37.037	81	44	2	70	147	322	398	2.31e-07	48.5
AtCaM6	Phbou.04G0819.1	43.333	60	32	1	16	75	412	469	2.99e-07	48.1
AtCaM6	Phbou.09G1001.1	38.095	147	87	3	1	146	369	512	1.16e-23	95.1
AtCaM6	Phbou.09G1001.1	39.506	81	42	2	70	147	366	442	8.06e-10	55.8
AtCaM6	Phbou.12G1367.1	34.932	146	94	1	1	146	349	493	3.01e-23	94
AtCaM6	Phbou.02G1336.1	35.616	146	91	2	1	146	420	562	3.4e-23	94
AtCaM6	Phbou.02G1336.1	45	60	31	1	16	75	507	564	9.15e-08	49.7
AtCaM6	Phbou.03G0792.1	36.986	146	90	2	1	146	360	503	4.91e-23	93.6
AtCaM6	Phbou.03G0792.1	38.554	83	48	1	68	147	351	433	2.71e-10	57
AtCaM6	Phbou.03G0792.1	41.667	60	34	1	16	75	447	505	2.16e-07	48.5
AtCaM6	Phbou.01G0103.1	34.694	147	94	2	1	146	357	502	5.17e-23	93.6
AtCaM6	Phbou.12G0232.1	36.301	146	90	2	1	146	325	467	5.94e-23	93.2
AtCaM6	Phbou.12G0232.1	43.333	60	32	1	16	75	412	469	7.47e-08	50.1
AtCaM6	Phbou.12G0232.1	37.037	81	44	2	70	147	322	398	1.72e-07	48.9
AtCaM6	Phbou.04G0849.1	34.932	146	92	2	1	146	403	545	7.81e-23	93.2
AtCaM6	Phbou.04G0849.1	43.333	60	32	1	16	75	490	547	1.13e-06	46.6
AtCaM6	Phbou.09G1621.1	35.616	146	91	2	1	146	437	579	8.02e-23	93.2
AtCaM6	Phbou.09G1621.1	46.667	60	30	1	16	75	524	581	5.18e-08	50.4
AtCaM6	Phbou.01G2233.1	35.57	149	93	3	1	148	348	494	8.07e-23	92.8
AtCaM6	Phbou.05G1776.1	33.775	151	94	3	1	148	345	492	1.54e-22	92
AtCaM6	Phbou.02G2035.1	36.301	146	91	2	1	146	357	500	2.04e-22	91.7
AtCaM6	Phbou.02G2035.1	36.145	83	50	1	68	147	348	430	1.17e-08	52.4
AtCaM6	Phbou.09G1002.1	36.486	148	89	4	1	146	311	455	3.11e-22	91.3
AtCaM6	Phbou.09G1002.1	31.373	102	66	2	50	147	283	384	4.36e-08	50.8
AtCaM6	Phbou.03G2773.1	32.886	149	97	3	1	148	346	492	4.36e-22	90.9
AtCaM6	Phbou.01G0964.1	35.099	151	91	4	1	148	243	389	4.91e-22	90.1
AtCaM6	Phbou.06G1283.1	34.932	146	92	2	1	146	398	540	5.27e-22	90.5
AtCaM6	Phbou.06G1283.1	45	60	31	1	16	75	485	542	3.66e-08	50.8
AtCaM6	Phbou.01G2750.1	34.532	139	90	1	9	146	39	177	6.08e-22	86.3
AtCaM6	Phbou.01G2750.1	35.714	70	45	0	77	146	34	103	2.8e-07	47.4
AtCaM6	Phbou.01G3385.1	34.932	146	93	2	1	146	315	458	1.09e-21	89.7
AtCaM6	Phbou.01G3385.1	34.94	83	51	1	68	147	306	388	1.64e-08	52
AtCaM6	Phbou.01G2139.1	31.081	148	101	1	1	148	362	508	2.63e-21	88.6
AtCaM6	Phbou.12G1424.1	32.667	150	92	3	1	146	26	170	7.06e-21	83.2
AtCaM6	Phbou.03G0495.1	38.571	140	81	1	12	146	62	201	1.14e-20	83.6
AtCaM6	Phbou.03G0495.1	39.683	63	38	0	83	145	60	122	1.32e-09	54.3
AtCaM6	Phbou.02G3285.1	34.266	143	87	3	1	141	318	455	1.38e-19	83.6
AtCaM6	Phbou.02G3285.1	36.111	72	43	1	75	143	316	387	3.61e-06	45.1
AtCaM6	Phbou.09G1213.1	36.232	138	83	2	12	149	45	177	3.58e-19	79
AtCaM6	Phbou.09G1213.1	35.821	67	43	0	12	78	114	180	6.56e-09	52
AtCaM6	Phbou.02G1124.1	36.552	145	80	4	13	146	28	171	1.17e-18	77.8
AtCaM6	Phbou.02G1124.1	39.394	66	38	1	12	75	108	173	1.43e-06	45.4
AtCaM6	Phbou.09G1212.1	33.813	139	86	3	12	149	41	174	5.22e-18	75.9
AtCaM6	Phbou.09G1212.1	33.333	66	44	0	12	77	111	176	5.5e-07	46.6
AtCaM6	Phbou.08G0845.1	34.228	149	83	3	12	146	27	174	2.67e-17	74.3
AtCaM6	Phbou.08G0845.1	46.875	64	32	2	14	75	113	176	1.28e-07	48.5
AtCaM6	Phbou.02G3194.1	31.25	144	88	2	11	149	7	144	3.73e-17	73.2
AtCaM6	Phbou.02G3194.1	37.5	64	40	0	15	78	83	146	3.74e-08	49.3
AtCaM6	Phbou.02G2731.1	35.811	148	80	4	13	146	32	178	9.08e-17	75.5
AtCaM6	Phbou.02G2731.1	40.845	71	38	2	15	82	118	187	9.65e-06	43.9
AtCaM6	Phbou.04G1887.1	34.559	136	79	3	11	142	7	136	1.3e-16	75.1
AtCaM6	Phbou.04G1887.1	41.176	68	39	1	7	73	73	140	1.09e-07	49.7
AtCaM6	Phbou.01G3270.1	37.778	135	79	3	15	146	65	197	3.94e-16	71.6
AtCaM6	Phbou.01G3270.1	50	58	28	1	86	142	63	120	9.28e-08	48.9
AtCaM6	Phbou.04G0268.1	28.289	152	97	5	1	146	379	524	1.25e-14	69.7
AtCaM6	Phbou.01G2987.1	28.571	154	98	5	1	148	394	541	7.16e-14	67.4
AtCaM6	Phbou.03G0630.1	57.143	63	25	1	82	142	136	198	1.12e-13	65.1
AtCaM6	Phbou.03G0630.1	42.667	75	38	2	4	73	128	202	1.42e-07	48.5
AtCaM6	Phbou.01G3509.1	39.64	111	57	5	42	142	62	172	2.46e-12	60.8
AtCaM6	Phbou.01G3509.1	40.909	66	37	1	10	73	111	176	1.11e-07	48.5
AtCaM6	Phbou.05G2923.1	27.632	152	98	5	1	146	386	531	7.48e-12	61.6
AtCaM6	Phbou.09G1665.1	49.254	67	32	1	82	146	135	201	1.11e-11	59.7
AtCaM6	Phbou.08G1681.1	28.346	127	83	3	17	142	40	159	3.07e-11	59.7
AtCaM6	Phbou.07G1636.1	26.95	141	99	2	2	142	376	512	5.59e-11	58.9
AtCaM6	Phbou.10G1488.1	30.769	117	78	2	12	127	14	128	3.33e-10	54.7
AtCaM6	Phbou.03G0979.1	36	125	71	5	25	146	57	175	6.06e-10	54.7
AtCaM6	Phbou.03G0979.1	42.424	66	37	1	11	75	112	177	4.24e-07	47
AtCaM6	Phbou.01G2968.1	29.231	130	84	4	14	142	61	183	9.25e-10	55.5
AtCaM6	Phbou.04G2749.1	46.875	64	32	1	85	146	137	200	1.06e-09	54.3
AtCaM6	Phbou.08G1346.1	35.955	89	56	1	60	147	13	101	1.36e-09	53.1
AtCaM6	Phbou.02G3457.1	46.269	67	34	1	82	146	124	190	4.09e-09	52.8
AtCaM6	Phbou.02G3457.1	41.429	70	37	2	7	73	122	190	5.27e-06	43.9
AtCaM6	Phbou.07G1592.1	35.227	88	56	1	61	147	9	96	7.59e-09	50.4
AtCaM6	Phbou.05G1285.1	40.58	69	38	2	1	69	1	66	1.09e-08	49.3
AtCaM6	Phbou.11G1010.1	31.579	152	86	6	6	142	90	238	1.21e-08	52
AtCaM6	Phbou.08G0481.1	27.333	150	99	6	1	146	446	589	1.73e-08	52
AtCaM6	Phbou.08G0170.1	35.106	94	53	2	57	142	80	173	2.36e-08	50.8
AtCaM6	Phbou.12G0764.1	26.752	157	95	3	7	143	52	208	3.02e-08	50.4
AtCaM6	Phbou.01G3608.1	42.373	59	33	1	11	69	9	66	4.16e-08	47.8
AtCaM6	Phbou.01G3608.1	34.286	70	45	1	79	148	4	72	3.5e-06	42.7
AtCaM6	Phbou.04G1807.1	26.115	157	96	3	7	143	55	211	1.01e-07	48.9
AtCaM6	Phbou.03G2156.1	38.095	63	38	1	7	69	5	66	1.12e-07	46.6
AtCaM6	Phbou.03G0837.1	27.922	154	95	7	1	146	420	565	1.39e-07	49.3
AtCaM6	Phbou.03G3132.1	25.974	154	94	5	10	143	187	340	6.76e-07	47
AtCaM6	Phbou.06G0051.1	38.806	67	38	2	84	148	115	180	9.56e-07	45.8
AtCaM6	Phbou.06G0051.1	36.765	68	41	1	9	74	113	180	9.96e-06	43.1
AtCaM6	Phbou.06G1312.1	33.766	77	50	1	72	147	1	77	9.88e-07	44.3
AtCaM6	Phbou.08G2060.1	32.787	61	41	0	86	146	80	140	9.96e-07	46.6
AtCaM6	Phbou.02G2083.1	20.946	148	109	3	5	146	358	503	1.16e-06	46.6
AtCaM6	Phbou.01G3246.1	29.245	106	71	1	44	145	1213	1318	1.31e-06	46.6
AtCaM6	Phbou.08G1317.1	25.962	104	74	1	39	142	397	497	1.69e-06	46.2
AtCaM6	Phbou.12G0702.1	23.684	152	100	4	10	147	44	193	1.79e-06	45.4
AtCaM6	Phbou.09G1206.1	38.462	65	40	0	10	74	17	81	2.66e-06	43.1
AtCaM6	Phbou.10G0598.1	33.721	86	56	1	63	147	5	90	3.09e-06	43.5
AtCaM6	Phbou.01G2120.1	27.344	128	80	3	25	142	105	229	4.38e-06	44.7
AtCaM6	Phbou.09G1163.1	27.922	154	95	7	1	146	450	595	6.23e-06	44.3
# BLASTP 2.12.0+
# Query: AtCaM7
# Database: Pb.fa.TBtoolsDB
# Fields: query acc.ver, subject acc.ver, % identity, alignment length, mismatches, gap opens, q. start, q. end, s. start, s. end, evalue, bit score
# 151 hits found
AtCaM7	Phbou.03G0765.1	89.595	173	7	1	1	173	1	162	3.77e-108	308
AtCaM7	Phbou.02G2041.1	100	148	0	0	1	148	1	148	1e-106	303
AtCaM7	Phbou.02G2041.1	45.455	77	41	1	1	76	73	149	9.2e-13	63.2
AtCaM7	Phbou.01G3390.1	100	148	0	0	1	148	1	148	1e-106	303
AtCaM7	Phbou.01G3390.1	45.455	77	41	1	1	76	73	149	9.2e-13	63.2
AtCaM7	Phbou.02G2258.1	94.595	148	8	0	1	148	1	148	7.46e-102	290
AtCaM7	Phbou.02G2258.1	44.156	77	42	1	1	76	73	149	6.97e-13	63.5
AtCaM7	Phbou.01G3756.1	93.919	148	9	0	1	148	1	148	2.66e-101	289
AtCaM7	Phbou.01G3756.1	44.156	77	42	1	1	76	73	149	5.91e-13	63.5
AtCaM7	Phbou.08G0774.1	80.405	148	29	0	1	148	1	148	9.6e-88	255
AtCaM7	Phbou.02G0654.1	62.238	143	54	0	6	148	6	148	5.36e-58	179
AtCaM7	Phbou.08G1407.1	49.324	148	73	1	1	148	1	146	8.69e-48	153
AtCaM7	Phbou.07G1464.1	50	148	72	1	1	148	1	146	2.81e-47	152
AtCaM7	Phbou.07G1464.1	33.846	65	43	0	12	76	83	147	4.34e-06	44.7
AtCaM7	Phbou.10G0106.1	47.183	142	75	0	5	146	24	165	1.48e-40	135
AtCaM7	Phbou.10G0106.1	47.692	65	34	0	84	148	30	94	1.25e-13	65.9
AtCaM7	Phbou.10G0106.1	32.353	68	46	0	8	75	100	167	3.63e-07	48.1
AtCaM7	Phbou.02G0580.1	43.243	148	81	1	4	148	15	162	1.3e-39	133
AtCaM7	Phbou.02G0653.1	47.297	148	75	1	1	145	1	148	5.57e-39	131
AtCaM7	Phbou.02G0653.1	34.921	63	41	0	84	146	14	76	3.56e-08	50.8
AtCaM7	Phbou.04G0647.1	43.75	144	79	1	5	146	4	147	7.04e-37	126
AtCaM7	Phbou.04G0647.1	42.647	68	39	0	12	79	86	153	1.11e-10	57.8
AtCaM7	Phbou.01G3607.1	44.203	138	74	1	9	146	14	148	4.65e-36	124
AtCaM7	Phbou.01G3607.1	40	65	39	0	10	74	85	149	1.6e-10	57.4
AtCaM7	Phbou.02G2224.1	46.154	143	76	1	9	151	35	176	9.84e-36	124
AtCaM7	Phbou.02G2224.1	46.479	71	38	0	10	80	109	179	6.38e-13	64.3
AtCaM7	Phbou.05G2652.1	41.844	141	80	1	8	146	7	147	5.6e-35	121
AtCaM7	Phbou.05G2652.1	42.647	68	39	0	12	79	86	153	1.42e-11	60.1
AtCaM7	Phbou.08G0090.1	43.836	146	79	1	4	146	8	153	3.3e-33	117
AtCaM7	Phbou.02G2189.1	39.716	141	83	1	8	146	10	150	1.04e-32	115
AtCaM7	Phbou.02G2189.1	40.625	64	38	0	12	75	89	152	3.34e-11	58.9
AtCaM7	Phbou.01G0114.1	40.541	148	86	1	11	156	4	151	1.94e-32	114
AtCaM7	Phbou.01G0114.1	42.647	68	37	1	8	73	74	141	1.3e-10	57.4
AtCaM7	Phbou.03G2157.1	41.429	140	77	1	12	146	21	160	1.52e-31	112
AtCaM7	Phbou.03G2157.1	39.683	63	38	0	13	75	100	162	1.02e-09	55.1
AtCaM7	Phbou.03G2157.1	40	60	36	0	84	143	20	79	5.15e-08	50.4
AtCaM7	Phbou.01G3684.1	41.096	146	85	1	6	151	32	176	2.36e-31	112
AtCaM7	Phbou.01G3684.1	43.478	69	39	0	10	78	109	177	1.7e-11	60.5
AtCaM7	Phbou.05G0553.1	40.278	144	84	1	5	146	136	279	1.94e-29	110
AtCaM7	Phbou.03G1474.1	36.765	136	86	0	11	146	56	191	4.19e-29	107
AtCaM7	Phbou.03G1474.1	37.313	67	42	0	10	76	128	194	1.18e-11	61.2
AtCaM7	Phbou.08G0363.1	44.286	140	72	4	11	147	50	186	8.68e-29	106
AtCaM7	Phbou.08G0363.1	44.615	65	35	1	12	75	124	188	1.88e-07	49.3
AtCaM7	Phbou.12G0263.1	39.259	135	82	0	12	146	51	185	1.28e-28	105
AtCaM7	Phbou.12G0263.1	34.328	67	44	0	10	76	122	188	1.77e-09	55.1
AtCaM7	Phbou.12G0263.1	38.71	62	38	0	84	145	50	111	2.98e-08	51.6
AtCaM7	Phbou.11G0606.1	41.667	144	82	1	5	146	64	207	5.51e-28	105
AtCaM7	Phbou.01G3609.1	35.766	137	86	1	12	146	47	183	6.33e-28	103
AtCaM7	Phbou.01G3609.1	36.364	66	42	0	10	75	120	185	4.48e-10	56.6
AtCaM7	Phbou.10G1255.1	38.519	135	83	0	12	146	28	162	1.14e-26	100
AtCaM7	Phbou.10G1255.1	31.343	67	46	0	10	76	99	165	5.51e-07	47.8
AtCaM7	Phbou.12G1310.1	40.136	147	84	3	1	146	389	532	1.69e-26	105
AtCaM7	Phbou.12G1310.1	43.056	72	38	1	82	150	394	465	8.01e-10	57.4
AtCaM7	Phbou.06G1132.1	39.456	147	85	3	1	146	371	514	5.53e-26	104
AtCaM7	Phbou.06G1132.1	41.333	75	44	0	86	160	383	457	2.93e-10	58.9
AtCaM7	Phbou.03G3326.1	37.5	136	82	2	12	147	79	211	8.14e-26	99.4
AtCaM7	Phbou.12G1367.1	34.395	157	102	1	1	157	349	504	1.62e-25	103
AtCaM7	Phbou.10G0149.1	38.514	148	85	3	1	146	372	515	2.04e-25	102
AtCaM7	Phbou.10G0149.1	43.478	69	36	1	82	147	377	445	1.64e-09	56.6
AtCaM7	Phbou.04G0819.1	36.986	146	89	2	1	146	325	467	7.59e-25	100
AtCaM7	Phbou.04G0819.1	37.037	81	44	2	70	147	322	398	1.14e-07	51.2
AtCaM7	Phbou.01G0103.1	34.177	158	102	2	1	157	357	513	9.39e-25	100
AtCaM7	Phbou.01G2233.1	35.443	158	99	3	1	157	348	503	9.81e-25	100
AtCaM7	Phbou.05G1776.1	32.911	158	104	2	1	157	345	501	1.41e-24	100
AtCaM7	Phbou.03G2773.1	32.911	158	103	3	1	157	346	501	1.42e-24	100
AtCaM7	Phbou.01G0964.1	35	160	97	4	1	157	243	398	5.08e-24	98.2
AtCaM7	Phbou.01G2139.1	31.21	157	107	1	1	157	362	517	6.55e-24	98.6
AtCaM7	Phbou.02G1336.1	35.616	146	91	2	1	146	420	562	9.18e-24	98.2
AtCaM7	Phbou.02G1336.1	44.262	61	32	1	16	76	507	565	6.34e-08	52
AtCaM7	Phbou.09G1001.1	38.095	147	87	3	1	146	369	512	1.02e-23	97.8
AtCaM7	Phbou.09G1001.1	40.244	82	46	1	82	160	374	455	3.57e-10	58.5
AtCaM7	Phbou.09G1621.1	36.301	146	90	2	1	146	437	579	1.17e-23	97.8
AtCaM7	Phbou.03G0792.1	36.986	146	90	2	1	146	360	503	2.33e-23	97.1
AtCaM7	Phbou.03G0792.1	37.349	83	49	1	68	147	351	433	1.24e-09	57
AtCaM7	Phbou.03G0792.1	41.667	60	34	1	16	75	447	505	2.07e-07	50.4
AtCaM7	Phbou.04G0849.1	34.932	146	92	2	1	146	403	545	2.71e-23	97.1
AtCaM7	Phbou.04G0849.1	43.333	60	32	1	16	75	490	547	6.69e-07	48.9
AtCaM7	Phbou.12G0232.1	35.616	146	91	2	1	146	325	467	6.73e-23	95.5
AtCaM7	Phbou.12G0232.1	37.037	81	44	2	70	147	322	398	8.9e-08	51.6
AtCaM7	Phbou.12G0232.1	36.364	88	46	2	16	95	412	497	1.53e-07	50.8
AtCaM7	Phbou.06G1283.1	35.616	146	91	2	1	146	398	540	1.06e-22	95.1
AtCaM7	Phbou.06G1283.1	45	60	31	1	16	75	485	542	4.97e-08	52.4
AtCaM7	Phbou.02G2035.1	36.301	146	91	2	1	146	357	500	1.32e-22	94.7
AtCaM7	Phbou.02G2035.1	39.13	69	39	1	82	147	362	430	2.68e-08	53.1
AtCaM7	Phbou.09G1002.1	36.486	148	89	4	1	146	311	455	3.1e-22	93.6
AtCaM7	Phbou.09G1002.1	32.653	98	63	1	64	158	298	395	5.59e-08	52
AtCaM7	Phbou.01G3385.1	34.932	146	93	2	1	146	315	458	1.07e-21	92
AtCaM7	Phbou.01G3385.1	37.681	69	40	1	82	147	320	388	3.11e-08	52.8
AtCaM7	Phbou.01G2750.1	35.075	134	86	1	14	146	44	177	1.28e-21	87.4
AtCaM7	Phbou.01G2750.1	34.286	70	46	0	77	146	34	103	4.27e-07	48.1
AtCaM7	Phbou.12G1424.1	32	150	93	3	1	146	26	170	5.72e-20	82.8
AtCaM7	Phbou.03G0495.1	37.241	145	86	1	12	151	62	206	5.76e-20	84
AtCaM7	Phbou.03G0495.1	38.71	62	38	0	84	145	61	122	6.48e-09	53.5
AtCaM7	Phbou.02G3285.1	34.266	143	87	3	1	141	318	455	1.5e-19	85.9
AtCaM7	Phbou.02G3285.1	36.111	72	43	1	75	143	316	387	4.22e-06	46.6
AtCaM7	Phbou.02G1124.1	36.552	145	80	4	13	146	28	171	3.93e-18	78.2
AtCaM7	Phbou.02G1124.1	39.394	66	38	1	12	75	108	173	3.39e-06	45.4
AtCaM7	Phbou.09G1213.1	34.815	135	84	1	12	146	45	175	4.8e-18	78.2
AtCaM7	Phbou.09G1213.1	35.821	67	43	0	12	78	114	180	8.87e-09	52.8
AtCaM7	Phbou.02G2731.1	33.333	174	100	5	13	172	32	203	4.59e-17	78.6
AtCaM7	Phbou.08G0845.1	34.459	148	82	3	13	146	28	174	1.22e-16	74.3
AtCaM7	Phbou.08G0845.1	45.455	66	34	2	12	75	111	176	1.45e-07	49.7
AtCaM7	Phbou.09G1212.1	32.353	136	87	2	12	146	41	172	1.51e-16	73.9
AtCaM7	Phbou.09G1212.1	33.333	66	44	0	12	77	111	176	1.38e-06	46.6
AtCaM7	Phbou.02G3194.1	31.69	142	86	2	11	147	7	142	1.62e-16	73.6
AtCaM7	Phbou.02G3194.1	35.821	67	43	0	12	78	80	146	1.58e-07	48.9
AtCaM7	Phbou.01G3270.1	38.519	135	78	3	15	146	65	197	1.82e-16	74.3
AtCaM7	Phbou.01G3270.1	48.276	58	29	1	86	142	63	120	5.42e-07	48.1
AtCaM7	Phbou.04G1887.1	34.559	136	79	3	11	142	7	136	1.26e-15	74.7
AtCaM7	Phbou.04G1887.1	41.176	68	39	1	7	73	73	140	4.67e-07	49.3
AtCaM7	Phbou.04G0268.1	28.289	152	97	5	1	146	379	524	2.31e-14	70.9
AtCaM7	Phbou.03G0630.1	57.143	63	25	1	82	142	136	198	1.59e-13	66.6
AtCaM7	Phbou.03G0630.1	42.667	75	38	2	4	73	128	202	1.36e-07	50.1
AtCaM7	Phbou.01G2987.1	28.025	157	101	5	1	151	394	544	2.47e-13	67.8
AtCaM7	Phbou.01G3509.1	39.64	111	57	5	42	142	62	172	3.22e-12	62.4
AtCaM7	Phbou.01G3509.1	40.909	66	37	1	10	73	111	176	5.91e-08	50.4
AtCaM7	Phbou.05G2923.1	26.974	152	99	5	1	146	386	531	1.57e-11	62.8
AtCaM7	Phbou.09G1665.1	49.254	67	32	1	82	146	135	201	1.99e-11	60.8
AtCaM7	Phbou.07G1636.1	26.241	141	100	2	2	142	376	512	1.45e-10	59.7
AtCaM7	Phbou.03G0979.1	36.8	125	70	5	25	146	57	175	4.53e-10	56.6
AtCaM7	Phbou.03G0979.1	42.424	66	37	1	11	75	112	177	8.77e-07	47.4
AtCaM7	Phbou.10G1488.1	30.435	115	77	2	14	127	16	128	7.7e-10	55.5
AtCaM7	Phbou.08G1681.1	28.947	114	65	2	50	153	73	180	1.84e-09	56.6
AtCaM7	Phbou.04G2749.1	46.875	64	32	1	85	146	137	200	3.9e-09	54.3
AtCaM7	Phbou.07G1592.1	36.364	88	55	1	61	147	9	96	4.28e-09	52.4
AtCaM7	Phbou.02G3457.1	46.269	67	34	1	82	146	124	190	4.82e-09	53.9
AtCaM7	Phbou.02G3457.1	43.284	67	34	2	10	73	125	190	5.18e-06	45.1
AtCaM7	Phbou.08G1346.1	35.955	89	56	1	60	147	13	101	6.78e-09	52.4
AtCaM7	Phbou.01G2968.1	29.231	130	84	4	14	142	61	183	1.74e-08	53.5
AtCaM7	Phbou.05G1285.1	40.58	69	38	2	1	69	1	66	2.48e-08	49.7
AtCaM7	Phbou.05G1285.1	35.135	74	46	2	77	149	1	73	6.89e-06	42.7
AtCaM7	Phbou.11G1010.1	27.673	159	97	4	6	149	90	245	2.93e-08	52.4
AtCaM7	Phbou.03G0837.1	27.922	154	95	7	1	146	420	565	6.92e-08	52
AtCaM7	Phbou.01G3608.1	42.373	59	33	1	11	69	9	66	7e-08	48.1
AtCaM7	Phbou.01G3608.1	36.986	73	43	2	79	149	2	73	1.41e-06	44.7
AtCaM7	Phbou.08G0170.1	33.333	96	56	2	62	149	85	180	7.77e-08	50.8
AtCaM7	Phbou.08G0481.1	27.333	150	99	6	1	146	446	589	9.88e-08	51.2
AtCaM7	Phbou.03G2156.1	38.095	63	38	1	7	69	5	66	3.17e-07	46.6
AtCaM7	Phbou.08G2060.1	31.818	66	45	0	86	151	80	145	4.71e-07	48.9
AtCaM7	Phbou.12G0764.1	26.115	157	96	3	7	143	52	208	4.95e-07	48.5
AtCaM7	Phbou.04G1807.1	25.478	157	97	3	7	143	55	211	1.24e-06	47.4
AtCaM7	Phbou.01G3246.1	34.286	70	42	1	82	147	1251	1320	1.38e-06	48.1
AtCaM7	Phbou.06G0051.1	38.806	67	38	2	84	148	115	180	1.61e-06	46.6
AtCaM7	Phbou.10G0598.1	33.721	86	56	1	63	147	5	90	3.84e-06	44.3
AtCaM7	Phbou.03G3132.1	25.806	155	95	5	10	144	187	341	4.03e-06	46.2
AtCaM7	Phbou.01G2120.1	27.344	128	80	3	25	142	105	229	4.19e-06	46.2
AtCaM7	Phbou.12G0702.1	23.684	152	100	4	10	147	44	193	4.22e-06	45.8
AtCaM7	Phbou.09G1206.1	35.938	64	41	0	82	145	16	79	5.61e-06	43.5
AtCaM7	Phbou.09G1206.1	38.462	65	40	0	10	74	17	81	6.01e-06	43.1
AtCaM7	Phbou.06G1312.1	32.468	77	51	1	72	147	1	77	5.78e-06	43.5
AtCaM7	Phbou.09G1163.1	27.273	154	96	7	1	146	450	595	7.23e-06	45.8
# BLASTP 2.12.0+
# Query: AtCML7
# Database: Pb.fa.TBtoolsDB
# Fields: query acc.ver, subject acc.ver, % identity, alignment length, mismatches, gap opens, q. start, q. end, s. start, s. end, evalue, bit score
# 113 hits found
AtCML7	Phbou.01G0114.1	77.333	150	33	1	1	150	1	149	2.55e-83	241
AtCML7	Phbou.05G0553.1	70.667	150	43	1	1	150	139	287	1.17e-74	224
AtCML7	Phbou.11G0606.1	74.667	150	37	1	1	150	67	215	2.48e-68	206
AtCML7	Phbou.03G0495.1	55.705	149	60	2	1	145	58	204	3.35e-43	141
AtCML7	Phbou.02G2041.1	46.043	139	72	2	4	142	11	146	3.06e-34	116
AtCML7	Phbou.02G2041.1	43.478	69	37	1	74	142	7	73	6.18e-11	56.6
AtCML7	Phbou.01G3390.1	46.043	139	72	2	4	142	11	146	3.06e-34	116
AtCML7	Phbou.01G3390.1	43.478	69	37	1	74	142	7	73	6.18e-11	56.6
AtCML7	Phbou.01G3607.1	41.844	141	76	2	5	145	17	151	4.27e-34	116
AtCML7	Phbou.01G3607.1	37.313	67	42	0	2	68	84	150	2.27e-09	52.8
AtCML7	Phbou.01G3607.1	40.278	72	41	1	75	146	13	82	3.36e-09	52.4
AtCML7	Phbou.02G2258.1	46.763	139	71	2	4	142	11	146	4.34e-34	116
AtCML7	Phbou.01G3756.1	46.763	139	71	2	4	142	11	146	4.63e-34	116
AtCML7	Phbou.01G3756.1	42.029	69	38	1	74	142	7	73	7.1e-10	53.9
AtCML7	Phbou.03G0765.1	46.043	139	72	2	4	142	11	146	1.15e-33	116
AtCML7	Phbou.03G0765.1	43.478	69	37	1	74	142	7	73	1.57e-10	56.2
AtCML7	Phbou.08G0774.1	45.324	139	73	2	4	142	11	146	4.8e-33	114
AtCML7	Phbou.02G2189.1	40.559	143	82	2	4	145	13	153	7.87e-33	113
AtCML7	Phbou.01G3684.1	44.928	138	73	2	5	142	38	172	2.06e-31	110
AtCML7	Phbou.01G3684.1	34.286	70	44	1	76	145	35	102	1.27e-07	48.5
AtCML7	Phbou.02G1124.1	39.333	150	84	1	1	143	23	172	3.33e-31	110
AtCML7	Phbou.02G2731.1	40.26	154	82	1	1	144	27	180	3.79e-31	115
AtCML7	Phbou.02G2731.1	37.681	69	37	2	5	69	115	181	5.46e-06	44.7
AtCML7	Phbou.08G0845.1	41.176	153	80	1	1	143	23	175	5.87e-31	109
AtCML7	Phbou.02G2224.1	44.203	138	74	2	5	142	38	172	6.3e-31	109
AtCML7	Phbou.02G2224.1	36.765	68	41	1	78	145	37	102	1.22e-08	51.2
AtCML7	Phbou.03G2157.1	41.722	151	81	3	3	148	18	166	7.25e-31	108
AtCML7	Phbou.12G0263.1	41.135	141	80	2	2	142	48	185	8.94e-30	106
AtCML7	Phbou.12G0263.1	37.5	64	38	2	75	138	47	108	2.2e-07	47.8
AtCML7	Phbou.02G0580.1	34.014	147	93	2	4	148	22	166	5.26e-29	103
AtCML7	Phbou.02G0580.1	34.286	70	44	1	73	142	17	84	1.37e-07	48.1
AtCML7	Phbou.01G3609.1	41.958	143	78	3	2	142	44	183	8.19e-29	103
AtCML7	Phbou.01G3609.1	38.028	71	44	0	75	145	43	113	4.58e-11	57.8
AtCML7	Phbou.03G1474.1	39.716	141	82	2	2	142	54	191	1.08e-28	103
AtCML7	Phbou.03G1474.1	37.5	64	38	2	75	138	53	114	3.95e-06	44.3
AtCML7	Phbou.02G0654.1	41.135	141	76	3	4	142	11	146	2.7e-28	101
AtCML7	Phbou.02G0654.1	43.478	69	37	1	74	142	7	73	3.01e-11	57.8
AtCML7	Phbou.02G0654.1	35.385	65	42	0	6	70	86	150	3.98e-07	46.6
AtCML7	Phbou.03G3326.1	40.876	137	76	2	6	142	80	211	3.44e-28	103
AtCML7	Phbou.02G3194.1	37.671	146	79	3	1	142	4	141	1.41e-26	97.4
AtCML7	Phbou.08G0363.1	39.041	146	83	3	3	146	49	190	2.21e-26	97.8
AtCML7	Phbou.08G0363.1	37.143	70	44	0	75	144	47	116	1.08e-06	45.8
AtCML7	Phbou.10G1255.1	38.462	143	81	3	2	142	25	162	2.65e-26	97.1
AtCML7	Phbou.10G1255.1	40.625	64	36	2	75	138	24	85	2.36e-08	50.1
AtCML7	Phbou.04G1887.1	40.278	144	77	3	1	142	4	140	3.54e-26	102
AtCML7	Phbou.05G2652.1	36.364	143	82	3	5	143	11	148	7.46e-25	93.2
AtCML7	Phbou.05G2652.1	33.846	65	43	0	1	65	82	146	9.71e-09	51.2
AtCML7	Phbou.01G3270.1	37.143	140	84	2	6	144	63	199	1.22e-24	93.6
AtCML7	Phbou.10G0106.1	35.252	139	87	2	5	143	31	166	3.78e-24	91.7
AtCML7	Phbou.10G0106.1	36.765	68	41	1	75	142	27	92	3.21e-08	49.7
AtCML7	Phbou.02G0653.1	41.007	139	79	2	5	143	15	150	7.25e-24	90.5
AtCML7	Phbou.02G0653.1	33.846	65	41	1	78	142	14	76	7.96e-07	45.8
AtCML7	Phbou.02G2035.1	38.571	140	81	2	6	145	369	503	7.53e-24	95.9
AtCML7	Phbou.08G0090.1	34.459	148	93	2	4	149	15	160	1.07e-23	90.1
AtCML7	Phbou.10G0149.1	37.857	140	82	2	6	145	384	518	1.33e-23	95.1
AtCML7	Phbou.10G0149.1	36.986	73	43	2	67	138	370	440	1.86e-06	45.8
AtCML7	Phbou.03G0792.1	38.571	140	81	2	6	145	372	506	1.73e-23	94.7
AtCML7	Phbou.04G0647.1	30.769	143	96	2	5	146	11	151	4.93e-23	88.6
AtCML7	Phbou.04G0647.1	37.097	62	39	0	1	62	82	143	6.91e-09	51.6
AtCML7	Phbou.01G3385.1	38.194	144	80	3	4	145	325	461	6.14e-23	93.2
AtCML7	Phbou.01G2139.1	36.17	141	84	3	6	145	374	509	8.09e-23	92.8
AtCML7	Phbou.12G1310.1	37.143	140	83	2	6	145	401	535	1.14e-22	92.4
AtCML7	Phbou.06G1132.1	38.571	140	81	2	6	145	383	517	1.25e-22	92.4
AtCML7	Phbou.03G2773.1	37.589	141	82	3	6	145	358	493	2.85e-22	91.3
AtCML7	Phbou.04G0819.1	36.429	140	83	3	6	145	337	470	1.76e-21	89
AtCML7	Phbou.02G1336.1	34.783	138	84	2	6	143	432	563	2.3e-21	89
AtCML7	Phbou.09G1621.1	38.028	142	82	3	6	147	449	584	6.87e-21	87.4
AtCML7	Phbou.01G2233.1	36.879	141	83	3	6	145	360	495	9.8e-21	87
AtCML7	Phbou.04G0849.1	33.571	140	87	2	6	145	415	548	1.51e-20	86.7
AtCML7	Phbou.09G1001.1	37.143	140	83	2	6	145	381	515	1.66e-20	86.3
AtCML7	Phbou.05G1776.1	36.806	144	80	4	6	145	357	493	1.67e-20	86.3
AtCML7	Phbou.12G0232.1	34.286	140	86	2	6	145	337	470	2.37e-20	85.9
AtCML7	Phbou.01G3509.1	33.562	146	86	4	4	143	37	177	3.18e-20	81.6
AtCML7	Phbou.12G1367.1	31.915	141	92	2	5	145	360	496	4.97e-20	85.1
AtCML7	Phbou.01G0964.1	35.664	143	86	3	4	145	253	390	2.2e-19	82.8
AtCML7	Phbou.01G0964.1	42.188	64	35	1	75	138	250	311	5.02e-06	44.7
AtCML7	Phbou.01G0103.1	33.571	140	90	2	6	145	369	505	7.48e-19	81.6
AtCML7	Phbou.12G1424.1	35.252	139	84	3	5	142	37	170	1.6e-18	77
AtCML7	Phbou.09G1002.1	34.783	138	86	2	8	145	325	458	1.76e-18	80.5
AtCML7	Phbou.03G0630.1	40.789	76	45	0	69	144	129	204	1.8e-17	75.1
AtCML7	Phbou.03G0630.1	39.706	68	39	1	5	70	139	206	9.63e-07	46.2
AtCML7	Phbou.09G1213.1	35.507	138	82	2	5	142	45	175	1.94e-17	74.7
AtCML7	Phbou.09G1212.1	34.965	143	77	4	5	142	41	172	3.13e-17	73.9
AtCML7	Phbou.06G1283.1	35	140	85	2	6	145	410	543	5.19e-17	76.3
AtCML7	Phbou.07G1464.1	33.577	137	82	4	4	138	11	140	9.75e-17	72
AtCML7	Phbou.08G1407.1	32.624	141	86	4	4	142	11	144	1.23e-16	71.6
AtCML7	Phbou.01G2750.1	33.813	139	88	3	5	142	42	177	1.62e-16	72
AtCML7	Phbou.03G0979.1	37.795	127	69	4	18	142	57	175	1.69e-16	72
AtCML7	Phbou.02G3285.1	35.606	132	79	3	6	137	330	455	6.25e-16	73.2
AtCML7	Phbou.02G3457.1	40	90	50	1	56	145	108	193	5.1e-15	68.6
AtCML7	Phbou.09G1665.1	33.333	114	65	2	37	143	93	202	5.12e-15	68.6
AtCML7	Phbou.04G2749.1	39.744	78	47	0	68	145	126	203	1.19e-13	65.1
AtCML7	Phbou.06G0051.1	43.478	69	39	0	75	143	112	180	1.28e-13	64.3
AtCML7	Phbou.06G0051.1	40.678	59	33	1	6	62	117	175	2.07e-06	45.1
AtCML7	Phbou.01G2987.1	29.412	153	95	5	2	149	402	546	1.97e-13	66.2
AtCML7	Phbou.05G1285.1	38.806	67	40	1	2	68	7	72	3.98e-12	58.2
AtCML7	Phbou.05G1285.1	32	75	48	1	70	144	1	72	5.95e-08	47.4
AtCML7	Phbou.04G0268.1	29.333	150	93	5	5	149	390	531	5e-12	62
AtCML7	Phbou.05G2923.1	28.667	150	94	5	5	149	397	538	6.35e-12	61.6
AtCML7	Phbou.01G3608.1	43.077	65	36	1	4	68	9	72	1.13e-11	57
AtCML7	Phbou.01G3608.1	34.783	69	42	1	70	138	1	66	3.03e-08	48.1
AtCML7	Phbou.03G2156.1	38.462	65	39	1	4	68	9	72	1.48e-10	54.3
AtCML7	Phbou.03G2156.1	34.783	69	42	1	70	138	1	66	3.18e-06	42.7
AtCML7	Phbou.02G2083.1	30.693	101	66	1	8	104	403	503	2.12e-08	51.6
AtCML7	Phbou.04G1807.1	24.832	149	95	2	7	138	62	210	6.81e-08	49.7
AtCML7	Phbou.12G0764.1	24.832	149	95	2	7	138	59	207	7.45e-08	49.3
AtCML7	Phbou.12G0872.1	46.429	56	26	2	8	62	546	598	5.09e-07	47.8
AtCML7	Phbou.12G0872.1	38.182	55	30	1	84	138	548	598	1.53e-06	46.2
AtCML7	Phbou.08G1681.1	23.358	137	96	2	6	142	36	163	1.84e-06	45.8
AtCML7	Phbou.08G1681.1	36.207	58	37	0	5	62	102	159	8.4e-06	43.9
AtCML7	Phbou.08G2060.1	24.667	150	96	2	6	138	80	229	2.43e-06	45.4
AtCML7	Phbou.10G1488.1	26.606	109	76	2	41	149	14	118	2.45e-06	44.3
AtCML7	Phbou.01G2968.1	25.18	139	91	3	6	142	60	187	4.31e-06	45.1
# BLASTP 2.12.0+
# Query: AtCML13
# Database: Pb.fa.TBtoolsDB
# Fields: query acc.ver, subject acc.ver, % identity, alignment length, mismatches, gap opens, q. start, q. end, s. start, s. end, evalue, bit score
# 66 hits found
AtCML13	Phbou.08G1407.1	84.459	148	22	1	1	148	1	147	3.78e-90	258
AtCML13	Phbou.07G1464.1	81.757	148	26	1	1	148	1	147	1.02e-86	249
AtCML13	Phbou.02G2041.1	49.66	147	72	1	4	148	3	149	2.46e-47	150
AtCML13	Phbou.01G3390.1	49.66	147	72	1	4	148	3	149	2.46e-47	150
AtCML13	Phbou.03G0765.1	49.66	147	72	1	4	148	3	149	4.17e-47	150
AtCML13	Phbou.02G2258.1	48.966	145	72	1	6	148	5	149	7.83e-47	148
AtCML13	Phbou.01G3756.1	48.276	145	73	1	6	148	5	149	3.07e-46	147
AtCML13	Phbou.08G0774.1	39.726	146	86	1	4	147	3	148	6.35e-39	128
AtCML13	Phbou.08G0774.1	30.986	71	49	0	78	148	6	76	1.68e-06	44.7
AtCML13	Phbou.10G0106.1	32.867	143	94	1	5	145	23	165	6.52e-23	88.6
AtCML13	Phbou.02G0654.1	31.469	143	96	1	7	147	6	148	3.74e-22	85.9
AtCML13	Phbou.02G0654.1	33.846	65	43	0	84	148	12	76	3.76e-08	49.3
AtCML13	Phbou.02G0580.1	32.624	141	90	2	6	141	16	156	1.08e-21	85.1
AtCML13	Phbou.01G3607.1	32.374	139	87	2	6	141	10	144	2.97e-19	78.6
AtCML13	Phbou.05G2652.1	30.137	146	98	2	5	146	3	148	3.89e-19	78.6
AtCML13	Phbou.08G0090.1	35.461	141	86	3	6	141	9	149	1.78e-17	74.3
AtCML13	Phbou.03G3326.1	31.293	147	91	2	5	146	71	212	2.84e-17	74.7
AtCML13	Phbou.04G0647.1	28.966	145	99	2	6	146	4	148	3.92e-17	73.2
AtCML13	Phbou.01G3609.1	29.197	137	93	2	14	146	48	184	9.32e-17	72.8
AtCML13	Phbou.03G1474.1	26.667	135	97	1	14	146	58	192	1.32e-16	72.8
AtCML13	Phbou.02G2189.1	27.273	143	100	2	7	145	8	150	6.5e-16	69.7
AtCML13	Phbou.02G2224.1	30.935	139	94	1	10	146	35	173	1.02e-15	70.1
AtCML13	Phbou.02G0653.1	28.873	142	96	2	5	141	4	145	1.88e-15	68.6
AtCML13	Phbou.12G0263.1	28.148	135	95	1	14	146	52	186	2.14e-15	69.3
AtCML13	Phbou.12G1367.1	31.25	144	96	2	4	145	351	493	2.95e-15	71.2
AtCML13	Phbou.04G0819.1	29.577	142	95	3	6	145	329	467	1.5e-14	69.3
AtCML13	Phbou.01G0114.1	28.261	138	95	2	12	145	4	141	1.52e-14	66.2
AtCML13	Phbou.06G1283.1	27.778	144	99	3	4	145	400	540	3.5e-14	68.2
AtCML13	Phbou.09G1621.1	28.472	144	98	3	4	145	439	579	1.04e-13	67
AtCML13	Phbou.01G3684.1	28.358	134	94	1	10	141	35	168	2.02e-13	63.9
AtCML13	Phbou.12G1310.1	30.556	144	96	3	4	145	391	532	2.72e-13	65.5
AtCML13	Phbou.12G1424.1	31.469	143	92	4	8	146	31	171	4.16e-13	62.8
AtCML13	Phbou.03G2157.1	26.056	142	97	3	14	148	22	162	4.18e-13	62.8
AtCML13	Phbou.12G0232.1	28.169	142	97	3	6	145	329	467	4.53e-13	65.1
AtCML13	Phbou.02G1336.1	26.389	144	101	3	4	145	422	562	7.22e-13	64.3
AtCML13	Phbou.02G3194.1	28.169	142	93	2	12	148	7	144	4.06e-12	60.1
AtCML13	Phbou.04G0849.1	26.389	144	101	3	4	145	405	545	5.78e-12	62
AtCML13	Phbou.01G2139.1	25.342	146	106	2	4	147	364	508	1.21e-11	60.8
AtCML13	Phbou.06G1132.1	27.778	144	100	3	4	145	373	514	2.84e-11	59.7
AtCML13	Phbou.09G1002.1	30.07	143	95	4	6	145	315	455	2.99e-11	59.7
AtCML13	Phbou.11G0606.1	30.37	135	90	2	11	141	69	203	3e-11	58.5
AtCML13	Phbou.08G0363.1	28.889	135	89	3	12	141	50	182	5.52e-11	57.8
AtCML13	Phbou.10G1255.1	26.667	135	97	1	14	146	29	163	5.79e-11	57
AtCML13	Phbou.01G0964.1	28.571	147	100	4	4	147	245	389	7.43e-11	58.5
AtCML13	Phbou.02G3285.1	28.058	139	91	4	4	138	320	453	8.69e-11	58.5
AtCML13	Phbou.01G2233.1	29.655	145	97	4	6	147	352	494	1.47e-10	57.8
AtCML13	Phbou.09G1001.1	26.761	142	100	3	6	145	373	512	1.83e-10	57.4
AtCML13	Phbou.05G0553.1	28.777	139	95	2	11	145	141	279	2.79e-10	56.6
AtCML13	Phbou.10G0149.1	26.389	144	102	3	4	145	374	515	4.01e-10	56.6
AtCML13	Phbou.03G2773.1	25.17	147	101	4	6	147	350	492	4.16e-10	56.6
AtCML13	Phbou.02G2035.1	26.761	142	100	3	6	145	361	500	4.7e-10	56.2
AtCML13	Phbou.03G0792.1	25.352	142	102	3	6	145	364	503	1.21e-09	55.1
AtCML13	Phbou.02G1124.1	30.556	144	88	4	14	145	28	171	1.33e-09	53.5
AtCML13	Phbou.09G1212.1	29.104	134	92	3	14	146	42	173	1.61e-09	53.5
AtCML13	Phbou.05G1776.1	24.306	144	107	1	6	147	349	492	3.8e-09	53.5
AtCML13	Phbou.01G0103.1	27.083	144	99	4	6	145	361	502	4.27e-09	53.5
AtCML13	Phbou.04G1887.1	28.788	132	90	3	12	141	7	136	4.47e-09	53.5
AtCML13	Phbou.01G2750.1	27.338	139	98	2	10	145	39	177	5.67e-09	52
AtCML13	Phbou.09G1213.1	27.82	133	94	2	14	146	46	176	1.69e-08	50.8
AtCML13	Phbou.01G3385.1	24.648	142	103	3	6	145	319	458	3.41e-08	50.8
AtCML13	Phbou.02G2731.1	27.273	143	89	3	14	141	32	174	3.63e-08	50.8
AtCML13	Phbou.04G2749.1	29.787	141	80	5	10	145	74	200	3.83e-07	47.4
AtCML13	Phbou.03G0495.1	30.303	132	85	2	17	141	66	197	1.65e-06	45.4
AtCML13	Phbou.08G0845.1	27.083	144	88	5	14	141	28	170	2.08e-06	45.1
AtCML13	Phbou.01G3509.1	35	60	37	1	84	141	113	172	4.07e-06	44.3
AtCML13	Phbou.01G3270.1	29.63	135	88	4	16	145	65	197	6.93e-06	43.5
# BLASTP 2.12.0+
# Query: AtCML27
# Database: Pb.fa.TBtoolsDB
# Fields: query acc.ver, subject acc.ver, % identity, alignment length, mismatches, gap opens, q. start, q. end, s. start, s. end, evalue, bit score
# 110 hits found
AtCML27	Phbou.01G3607.1	54.605	152	68	1	11	161	5	156	7.43e-58	177
AtCML27	Phbou.03G2157.1	52.288	153	58	3	11	154	15	161	7.93e-49	155
AtCML27	Phbou.02G2189.1	51.408	142	63	1	23	158	14	155	3.45e-47	150
AtCML27	Phbou.02G2189.1	37.097	62	39	0	22	83	88	149	7.42e-09	52
AtCML27	Phbou.02G2189.1	35.938	64	41	0	86	149	8	71	2.26e-06	45.1
AtCML27	Phbou.01G3609.1	44.444	162	81	4	3	157	28	187	3.21e-38	129
AtCML27	Phbou.03G1474.1	47.826	138	68	1	23	156	57	194	1.61e-37	127
AtCML27	Phbou.03G1474.1	37.879	66	41	0	92	157	57	122	1.39e-06	46.2
AtCML27	Phbou.02G2224.1	43.226	155	80	2	12	158	23	177	9.03e-37	125
AtCML27	Phbou.01G3684.1	41.935	155	86	1	6	156	21	175	9.9e-37	125
AtCML27	Phbou.12G0263.1	44.138	145	77	1	16	156	44	188	7.81e-36	122
AtCML27	Phbou.10G1255.1	44	150	80	2	12	157	17	166	3.25e-34	118
AtCML27	Phbou.01G3756.1	42.029	138	76	1	23	156	12	149	7.48e-33	114
AtCML27	Phbou.01G3756.1	35.294	68	44	0	86	153	6	73	3.03e-08	50.1
AtCML27	Phbou.01G3756.1	37.313	67	42	0	17	83	79	145	2.39e-07	47.8
AtCML27	Phbou.02G2258.1	42.029	138	76	1	23	156	12	149	8.33e-33	114
AtCML27	Phbou.02G2258.1	35.294	68	44	0	86	153	6	73	3.68e-08	49.7
AtCML27	Phbou.02G2258.1	37.313	67	42	0	17	83	79	145	2.46e-07	47.4
AtCML27	Phbou.02G2041.1	41.304	138	77	1	23	156	12	149	2e-31	110
AtCML27	Phbou.02G2041.1	36.765	68	43	0	86	153	6	73	3.56e-09	52.4
AtCML27	Phbou.02G2041.1	40.625	64	38	0	17	80	79	142	2.05e-07	47.8
AtCML27	Phbou.01G3390.1	41.304	138	77	1	23	156	12	149	2e-31	110
AtCML27	Phbou.01G3390.1	36.765	68	43	0	86	153	6	73	3.56e-09	52.4
AtCML27	Phbou.01G3390.1	40.625	64	38	0	17	80	79	142	2.05e-07	47.8
AtCML27	Phbou.01G0114.1	37.241	145	85	2	20	158	2	146	2.85e-31	110
AtCML27	Phbou.01G0114.1	35.616	73	45	1	21	91	76	148	3.08e-08	50.1
AtCML27	Phbou.08G0363.1	43.624	149	78	4	11	154	40	187	3.86e-31	110
AtCML27	Phbou.09G1213.1	39.744	156	94	0	1	156	23	178	6.25e-31	110
AtCML27	Phbou.03G0765.1	41.007	139	78	1	23	157	12	150	7.46e-31	110
AtCML27	Phbou.03G0765.1	39.683	63	38	0	91	153	11	73	7.19e-09	52.4
AtCML27	Phbou.03G0765.1	35.065	77	50	0	17	93	79	155	1.35e-07	48.9
AtCML27	Phbou.11G0606.1	40.972	144	76	3	16	153	67	207	7.86e-30	108
AtCML27	Phbou.08G0774.1	38.686	137	80	1	23	155	12	148	4.58e-28	101
AtCML27	Phbou.08G0774.1	38.095	63	39	0	21	83	83	145	7.05e-07	46.2
AtCML27	Phbou.02G0580.1	32.919	161	101	1	8	161	8	168	1.06e-27	101
AtCML27	Phbou.09G1212.1	39.13	138	83	1	20	156	38	175	8.01e-27	99.8
AtCML27	Phbou.05G0553.1	38.194	144	83	2	16	153	136	279	2.75e-26	100
AtCML27	Phbou.03G3326.1	36.842	133	82	1	23	153	79	211	1.64e-25	97.1
AtCML27	Phbou.02G0654.1	37.956	137	81	1	23	155	12	148	7.17e-24	91.3
AtCML27	Phbou.02G0654.1	48.438	64	33	0	91	154	11	74	3.38e-13	63.2
AtCML27	Phbou.08G0090.1	34.932	146	88	1	23	161	16	161	1.14e-23	90.9
AtCML27	Phbou.08G0090.1	34.831	89	52	2	1	88	74	157	2.2e-08	50.8
AtCML27	Phbou.01G3270.1	40	135	76	3	24	153	63	197	1.22e-23	92
AtCML27	Phbou.01G3270.1	40.299	67	38	1	19	83	130	196	1.15e-07	49.3
AtCML27	Phbou.01G2750.1	36.986	146	87	3	14	154	33	178	4e-23	90.1
AtCML27	Phbou.03G0495.1	37.584	149	84	1	20	159	59	207	1.54e-22	89.4
AtCML27	Phbou.12G1424.1	35.616	146	85	3	18	154	26	171	6.55e-22	86.7
AtCML27	Phbou.10G0106.1	32.394	142	92	1	20	157	28	169	8.76e-22	86.3
AtCML27	Phbou.08G0845.1	34.463	177	92	7	4	158	5	179	4.65e-21	84.7
AtCML27	Phbou.04G0647.1	29.577	142	94	1	22	157	10	151	5.77e-21	84
AtCML27	Phbou.04G0647.1	34.177	79	52	0	11	89	74	152	8.6e-09	51.6
AtCML27	Phbou.02G1124.1	30.814	172	100	4	5	158	6	176	9.97e-21	83.6
AtCML27	Phbou.04G1887.1	36.691	139	84	3	18	153	3	140	2.04e-20	87
AtCML27	Phbou.02G3194.1	33.582	134	86	1	23	153	8	141	9.28e-20	80.5
AtCML27	Phbou.05G2652.1	28.169	142	96	1	22	157	10	151	2.6e-19	79.7
AtCML27	Phbou.05G2652.1	34.118	85	47	1	5	89	77	152	9.14e-09	51.6
AtCML27	Phbou.02G2731.1	33.117	154	84	4	20	155	28	180	1.04e-17	79
AtCML27	Phbou.02G2035.1	35.338	133	82	2	24	153	369	500	1.48e-17	78.6
AtCML27	Phbou.03G0979.1	42.149	121	65	4	36	153	57	175	2.07e-17	75.1
AtCML27	Phbou.03G0979.1	36.364	66	41	1	19	83	109	174	7.57e-06	43.9
AtCML27	Phbou.06G1132.1	32.117	137	89	3	24	157	383	518	1.12e-16	76.3
AtCML27	Phbou.03G0792.1	33.835	133	84	2	24	153	372	503	2.1e-16	75.5
AtCML27	Phbou.10G0149.1	31.579	133	87	2	24	153	384	515	5.8e-16	73.9
AtCML27	Phbou.10G0149.1	36.232	69	43	1	18	86	450	517	2.6e-06	46.2
AtCML27	Phbou.07G1464.1	28.889	135	94	1	24	156	13	147	1.32e-15	69.7
AtCML27	Phbou.12G1310.1	33.824	136	84	4	24	155	401	534	1.36e-15	73.2
AtCML27	Phbou.12G1310.1	43.077	65	36	1	22	86	471	534	2.11e-07	49.3
AtCML27	Phbou.01G3385.1	32.331	133	86	2	24	153	327	458	2.07e-15	72.4
AtCML27	Phbou.12G1367.1	29.655	145	99	1	16	157	353	497	5.61e-15	71.2
AtCML27	Phbou.09G1001.1	31.387	137	90	3	24	157	381	516	7.32e-15	70.9
AtCML27	Phbou.08G1407.1	26.667	135	97	1	24	156	13	147	2.58e-14	66.2
AtCML27	Phbou.01G3509.1	42.254	71	39	1	85	153	106	176	6.32e-14	65.9
AtCML27	Phbou.02G1336.1	31.884	138	87	4	24	157	432	566	8.79e-14	67.8
AtCML27	Phbou.02G0653.1	28.472	144	99	1	13	152	5	148	1.54e-13	64.3
AtCML27	Phbou.02G0653.1	38.462	65	40	0	92	156	15	79	9.05e-09	51.6
AtCML27	Phbou.01G0103.1	28.261	138	95	2	24	157	369	506	6.27e-13	65.5
AtCML27	Phbou.02G3457.1	41.429	70	39	1	89	156	124	193	1.01e-12	62.8
AtCML27	Phbou.12G0232.1	30.597	134	86	4	24	153	337	467	1.06e-12	64.7
AtCML27	Phbou.01G0964.1	30.216	139	92	3	23	157	254	391	1.26e-12	64.3
AtCML27	Phbou.01G0964.1	37.5	72	43	2	18	88	321	391	3.72e-08	51.6
AtCML27	Phbou.04G0849.1	31.111	135	84	4	24	153	415	545	1.4e-12	64.3
AtCML27	Phbou.04G0819.1	30.075	133	88	3	24	153	337	467	1.83e-12	63.9
AtCML27	Phbou.03G2773.1	28.986	138	93	3	24	157	358	494	1.99e-12	63.9
AtCML27	Phbou.03G2773.1	34.722	72	45	2	18	88	424	494	6.59e-07	47.8
AtCML27	Phbou.01G2233.1	29.197	137	94	1	24	157	360	496	2.28e-12	63.9
AtCML27	Phbou.01G3608.1	37.879	66	40	1	23	88	10	74	6.03e-12	58.2
AtCML27	Phbou.01G3608.1	42.373	59	33	1	91	149	9	66	1.65e-07	46.6
AtCML27	Phbou.05G1776.1	28.261	138	95	1	24	157	357	494	7.06e-12	62.4
AtCML27	Phbou.03G0630.1	36.842	76	46	1	80	153	127	202	3.55e-11	58.9
AtCML27	Phbou.03G2156.1	40	65	38	1	23	87	10	73	6.72e-11	55.5
AtCML27	Phbou.03G2156.1	44.068	59	32	1	91	149	9	66	1.83e-06	43.9
AtCML27	Phbou.09G1621.1	28.571	133	90	2	24	153	449	579	7.43e-11	59.3
AtCML27	Phbou.01G2139.1	25.899	139	100	1	22	157	372	510	2.68e-10	57.8
AtCML27	Phbou.06G1283.1	31.159	138	80	4	24	153	410	540	2.76e-10	57.8
AtCML27	Phbou.05G1285.1	40.278	72	39	2	17	88	7	74	2.88e-10	53.9
AtCML27	Phbou.05G1285.1	34.783	69	44	1	91	159	9	76	4.05e-06	42.7
AtCML27	Phbou.09G1665.1	37.143	70	42	1	89	156	135	204	1.3e-09	54.7
AtCML27	Phbou.02G2083.1	30.201	149	92	4	22	160	364	510	1.79e-09	55.5
AtCML27	Phbou.01G2987.1	25.949	158	101	5	15	162	397	548	3.03e-09	54.7
AtCML27	Phbou.02G3285.1	27.517	149	99	4	24	168	330	473	3.41e-09	54.7
AtCML27	Phbou.10G1488.1	26.271	118	84	2	19	133	10	127	4.4e-09	52.4
AtCML27	Phbou.10G1488.1	30	110	58	4	64	162	19	120	6.28e-08	49.3
AtCML27	Phbou.06G0051.1	40.58	69	39	1	88	154	112	180	5.15e-09	52.8
AtCML27	Phbou.04G1807.1	25.503	149	87	3	25	149	62	210	2.03e-08	51.6
AtCML27	Phbou.09G1002.1	26.471	136	95	4	26	157	325	459	4.25e-08	51.2
AtCML27	Phbou.04G2749.1	28.8	125	79	4	31	153	84	200	1.03e-07	49.3
AtCML27	Phbou.04G0268.1	25.478	157	99	6	23	169	390	538	1.46e-07	49.7
AtCML27	Phbou.12G0764.1	24.675	154	92	3	20	149	54	207	1.47e-07	49.3
AtCML27	Phbou.05G2923.1	24.074	162	107	5	15	166	389	544	3.87e-07	48.5
AtCML27	Phbou.01G2968.1	23.664	131	98	1	23	153	59	187	8.6e-07	47.4
# BLASTP 2.12.0+
# Query: AtCML15
# Database: Pb.fa.TBtoolsDB
# Fields: query acc.ver, subject acc.ver, % identity, alignment length, mismatches, gap opens, q. start, q. end, s. start, s. end, evalue, bit score
# 92 hits found
AtCML15	Phbou.05G2652.1	70.13	154	46	0	3	156	7	160	7.81e-81	235
AtCML15	Phbou.04G0647.1	68.831	154	48	0	3	156	7	160	3.41e-77	226
AtCML15	Phbou.02G0580.1	52.349	149	70	1	2	149	18	166	2.1e-48	154
AtCML15	Phbou.08G0090.1	54.362	149	67	1	2	149	11	159	5.48e-44	142
AtCML15	Phbou.08G0774.1	43.662	142	78	1	2	143	7	146	3.29e-37	124
AtCML15	Phbou.08G0774.1	41.538	65	38	0	82	146	12	76	6.32e-11	57
AtCML15	Phbou.02G2041.1	42.069	145	76	2	2	143	7	146	4.51e-34	116
AtCML15	Phbou.02G2041.1	42.647	68	39	0	82	149	12	79	9.13e-12	59.3
AtCML15	Phbou.01G3390.1	42.069	145	76	2	2	143	7	146	4.51e-34	116
AtCML15	Phbou.01G3390.1	42.647	68	39	0	82	149	12	79	9.13e-12	59.3
AtCML15	Phbou.03G0765.1	42.069	145	76	2	2	143	7	146	6.23e-34	117
AtCML15	Phbou.03G0765.1	42.647	68	39	0	82	149	12	79	2.16e-11	58.9
AtCML15	Phbou.02G2258.1	42.069	145	76	2	2	143	7	146	1.87e-33	115
AtCML15	Phbou.02G2258.1	43.077	65	37	0	85	149	15	79	1.02e-10	56.2
AtCML15	Phbou.01G3756.1	41.379	145	77	2	2	143	7	146	1.04e-32	113
AtCML15	Phbou.01G3756.1	43.077	65	37	0	85	149	15	79	1.11e-10	56.2
AtCML15	Phbou.02G0654.1	38.028	142	86	1	2	143	7	146	2.18e-29	104
AtCML15	Phbou.02G0654.1	42.623	61	35	0	85	145	15	75	7.56e-09	51.2
AtCML15	Phbou.02G2189.1	30.137	146	102	0	3	148	10	155	1.76e-25	94.7
AtCML15	Phbou.01G3607.1	34.043	141	82	2	7	144	17	149	8.98e-25	93.2
AtCML15	Phbou.01G3607.1	35.294	85	55	0	70	154	5	89	1.14e-09	53.9
AtCML15	Phbou.03G2157.1	33.099	142	92	1	7	145	21	162	1.41e-24	92.8
AtCML15	Phbou.03G2157.1	36.667	60	38	0	80	139	19	78	1.05e-07	48.5
AtCML15	Phbou.03G1474.1	34.043	141	87	2	8	146	58	194	1.08e-22	89
AtCML15	Phbou.03G1474.1	35.938	64	41	0	79	142	54	117	3.51e-06	44.7
AtCML15	Phbou.10G0106.1	32.414	145	96	1	6	150	30	172	1.14e-22	88.2
AtCML15	Phbou.02G2224.1	32.895	152	100	1	4	155	35	184	1.26e-22	88.6
AtCML15	Phbou.08G0363.1	36.806	144	84	3	7	147	51	190	3.84e-22	87.4
AtCML15	Phbou.01G0114.1	33.803	142	84	3	7	143	5	141	1.57e-21	84.7
AtCML15	Phbou.01G3609.1	31.69	142	93	2	8	147	48	187	1.98e-21	85.5
AtCML15	Phbou.01G3609.1	35.294	85	47	3	67	149	37	115	5.4e-07	47
AtCML15	Phbou.10G1255.1	31.429	140	94	1	8	147	29	166	7.48e-21	83.2
AtCML15	Phbou.12G0263.1	31.655	139	93	1	8	146	52	188	3.36e-20	82
AtCML15	Phbou.01G3684.1	30.769	143	97	1	4	146	35	175	8.22e-20	80.9
AtCML15	Phbou.10G0149.1	35.333	150	89	3	2	149	378	521	1.2e-19	84.3
AtCML15	Phbou.10G0149.1	35.135	74	45	1	68	141	372	442	2.17e-07	48.9
AtCML15	Phbou.12G1310.1	35.915	142	87	2	2	143	395	532	3.29e-19	82.8
AtCML15	Phbou.02G0653.1	33.088	136	89	1	7	142	15	148	2.2e-18	76.6
AtCML15	Phbou.02G0653.1	37.879	66	41	0	81	146	14	79	4.13e-08	49.3
AtCML15	Phbou.05G0553.1	32.639	144	87	3	5	143	141	279	5.06e-18	78.2
AtCML15	Phbou.05G0553.1	40.323	62	37	0	78	139	139	200	1.99e-09	54.3
AtCML15	Phbou.02G1336.1	30.201	149	99	3	2	150	426	569	1.32e-17	78.6
AtCML15	Phbou.02G2035.1	32.639	144	93	3	2	145	363	502	1.69e-17	78.2
AtCML15	Phbou.01G2139.1	28.378	148	102	2	3	150	369	512	4.55e-17	76.6
AtCML15	Phbou.12G1367.1	29.054	148	101	2	3	150	356	499	6.4e-17	76.3
AtCML15	Phbou.09G1001.1	30.968	155	99	3	2	154	375	523	6.96e-17	76.3
AtCML15	Phbou.09G1621.1	34.028	144	90	3	2	145	443	581	7.06e-17	76.3
AtCML15	Phbou.03G3326.1	32.353	136	88	2	8	143	80	211	7.47e-17	73.9
AtCML15	Phbou.02G1124.1	33.333	150	92	3	7	148	27	176	8.66e-17	73.2
AtCML15	Phbou.04G0819.1	34.722	144	89	3	2	145	331	469	9.97e-17	75.9
AtCML15	Phbou.03G0792.1	31.25	144	95	3	2	145	366	505	1.05e-16	75.9
AtCML15	Phbou.07G1464.1	33.094	139	87	3	2	139	7	140	1.41e-16	71.6
AtCML15	Phbou.11G0606.1	32.374	139	90	2	7	143	71	207	1.77e-16	73.2
AtCML15	Phbou.08G1407.1	31.724	145	94	3	2	145	7	147	2.07e-16	71.2
AtCML15	Phbou.08G0845.1	31.818	154	92	3	7	148	27	179	3.33e-16	71.6
AtCML15	Phbou.06G1132.1	33.103	145	89	3	3	145	378	516	4.58e-16	73.9
AtCML15	Phbou.01G3385.1	29.861	144	97	3	2	145	321	460	4.64e-16	73.9
AtCML15	Phbou.02G2731.1	31.902	163	89	4	7	151	31	189	5.8e-16	73.6
AtCML15	Phbou.02G3285.1	33.813	139	83	4	2	138	324	455	7.94e-16	73.2
AtCML15	Phbou.12G0232.1	34.028	144	90	3	2	145	331	469	9.65e-16	73.2
AtCML15	Phbou.06G1283.1	32.639	144	92	3	2	145	404	542	1.16e-15	72.8
AtCML15	Phbou.09G1002.1	32.903	155	93	4	2	152	317	464	1.38e-15	72.4
AtCML15	Phbou.04G0849.1	31.013	158	102	4	2	157	409	561	2.52e-15	72
AtCML15	Phbou.03G2773.1	27.027	148	104	2	3	150	353	496	3.75e-15	71.2
AtCML15	Phbou.02G3194.1	33.088	136	88	1	8	143	9	141	4.46e-15	68.2
AtCML15	Phbou.03G0495.1	33.571	140	90	1	7	143	62	201	8.69e-15	68.6
AtCML15	Phbou.03G0495.1	32.308	65	44	0	78	142	58	122	6.21e-09	52.4
AtCML15	Phbou.01G2233.1	28	150	100	5	3	150	355	498	1.02e-14	70.1
AtCML15	Phbou.01G0103.1	32.639	144	92	4	8	150	369	508	5.65e-14	67.8
AtCML15	Phbou.01G0964.1	29.333	150	98	5	3	150	250	393	9.19e-14	67.4
AtCML15	Phbou.01G2987.1	32.335	167	91	7	2	155	400	557	1.73e-13	66.6
AtCML15	Phbou.12G1424.1	29.577	142	93	2	5	144	35	171	1.76e-13	64.3
AtCML15	Phbou.04G1887.1	29.927	137	90	2	8	143	9	140	5.93e-13	65.1
AtCML15	Phbou.01G2750.1	28.369	141	98	2	4	143	39	177	7.34e-13	62.8
AtCML15	Phbou.05G1776.1	25.676	148	107	2	3	150	352	496	1.98e-12	63.5
AtCML15	Phbou.09G1213.1	26.573	143	93	2	7	146	45	178	2.05e-12	61.6
AtCML15	Phbou.04G0268.1	29.139	151	97	4	2	148	385	529	7.09e-12	62
AtCML15	Phbou.05G2923.1	29.87	154	92	5	2	148	392	536	1e-11	61.6
AtCML15	Phbou.01G3270.1	31.206	141	90	4	6	143	61	197	1.55e-11	59.7
AtCML15	Phbou.01G3270.1	37.647	85	50	2	59	142	41	123	1.03e-07	48.9
AtCML15	Phbou.09G1212.1	24.823	141	99	2	7	146	41	175	1.04e-10	57
AtCML15	Phbou.03G0979.1	32.558	129	76	4	20	145	57	177	3.39e-09	52.8
AtCML15	Phbou.01G3509.1	41.538	65	36	1	81	143	112	176	3.57e-09	52.8
AtCML15	Phbou.01G3608.1	38.983	59	35	1	7	65	10	67	1.51e-08	48.9
AtCML15	Phbou.01G3608.1	40	60	35	1	82	141	10	68	1.17e-06	43.9
AtCML15	Phbou.12G0764.1	24.845	161	95	3	1	139	51	207	5.8e-08	50.1
AtCML15	Phbou.03G0630.1	40	65	37	1	81	143	138	202	8.55e-08	49.3
AtCML15	Phbou.05G1285.1	36.232	69	40	2	1	66	1	68	1.77e-07	46.2
AtCML15	Phbou.06G0051.1	28.889	135	81	4	15	144	56	180	5.36e-07	47
AtCML15	Phbou.01G2968.1	24.476	143	98	2	2	143	54	187	8.6e-07	47
AtCML15	Phbou.03G2156.1	39.394	66	36	2	79	141	4	68	8.92e-07	44.3
AtCML15	Phbou.09G1665.1	32.407	108	67	4	44	146	98	204	3.58e-06	44.7
# BLASTP 2.12.0+
# Query: AtCML44
# Database: Pb.fa.TBtoolsDB
# Fields: query acc.ver, subject acc.ver, % identity, alignment length, mismatches, gap opens, q. start, q. end, s. start, s. end, evalue, bit score
# 66 hits found
AtCML44	Phbou.02G3194.1	47.02	151	69	5	4	153	2	142	1.06e-32	113
AtCML44	Phbou.04G1887.1	44.295	149	73	3	4	152	2	140	1.01e-30	115
AtCML44	Phbou.05G0553.1	39.597	149	74	3	9	152	142	279	3.04e-23	92
AtCML44	Phbou.05G0553.1	42.647	68	37	1	82	149	136	201	8.91e-06	43.9
AtCML44	Phbou.01G0114.1	38.514	148	75	3	10	152	5	141	1.58e-22	87
AtCML44	Phbou.02G2731.1	41.558	154	77	4	11	155	32	181	4.56e-21	87.8
AtCML44	Phbou.02G2189.1	37.086	151	77	4	8	152	12	150	8.06e-20	80.1
AtCML44	Phbou.02G2189.1	38.028	71	42	1	78	148	3	71	1.38e-06	45.4
AtCML44	Phbou.08G0845.1	36.538	156	92	2	6	155	23	177	2.96e-19	79.3
AtCML44	Phbou.11G0606.1	37.58	157	79	3	4	152	62	207	8.44e-19	79
AtCML44	Phbou.03G2157.1	34.211	152	85	4	7	152	18	160	5.4e-17	73.2
AtCML44	Phbou.02G1124.1	38.411	151	83	4	11	155	28	174	6.77e-17	73.2
AtCML44	Phbou.03G1474.1	35.862	145	85	3	8	152	55	191	1.96e-16	72.4
AtCML44	Phbou.01G3684.1	37.241	145	83	4	10	154	38	174	5.3e-16	70.9
AtCML44	Phbou.02G2224.1	33.553	152	81	5	9	154	37	174	1.27e-15	70.1
AtCML44	Phbou.01G3609.1	34.014	147	89	3	9	154	46	185	7.74e-15	68.2
AtCML44	Phbou.01G3609.1	32	75	51	0	74	148	32	106	1.45e-06	45.8
AtCML44	Phbou.01G3607.1	33.108	148	76	4	11	152	18	148	1.28e-14	66.6
AtCML44	Phbou.01G3607.1	41.333	75	41	2	75	148	2	74	8.15e-09	51.2
AtCML44	Phbou.08G0363.1	35.526	152	77	5	8	152	49	186	1.75e-14	67
AtCML44	Phbou.01G3509.1	50	68	34	0	88	155	112	179	3.63e-14	66.2
AtCML44	Phbou.12G0263.1	36.806	144	81	4	10	152	51	185	1.46e-13	64.7
AtCML44	Phbou.02G2258.1	32.68	153	79	5	9	153	11	147	3.3e-13	62.8
AtCML44	Phbou.01G3756.1	32.68	153	79	5	9	153	11	147	3.75e-13	62.8
AtCML44	Phbou.08G0774.1	29.605	152	89	3	9	155	11	149	5.2e-13	62.4
AtCML44	Phbou.03G0630.1	48.529	68	35	0	88	155	138	205	5.32e-13	63.5
AtCML44	Phbou.10G1255.1	35.099	151	78	5	8	152	26	162	5.46e-13	62.8
AtCML44	Phbou.02G2041.1	30.719	153	82	4	9	153	11	147	6.76e-13	62
AtCML44	Phbou.01G3390.1	30.719	153	82	4	9	153	11	147	6.76e-13	62
AtCML44	Phbou.12G1424.1	29.73	148	91	5	7	152	34	170	9.48e-13	62
AtCML44	Phbou.03G0765.1	30.719	153	82	4	9	153	11	147	9.88e-13	62.4
AtCML44	Phbou.02G0654.1	31.333	150	83	4	12	155	14	149	2.91e-12	60.5
AtCML44	Phbou.06G0051.1	50	68	28	2	88	152	115	179	1.51e-11	58.9
AtCML44	Phbou.02G0580.1	28.859	149	89	4	10	152	23	160	1.76e-11	58.9
AtCML44	Phbou.09G1001.1	27.465	142	93	3	11	152	381	512	5.2e-11	59.3
AtCML44	Phbou.01G0964.1	36.054	147	77	7	10	152	254	387	8.56e-11	58.5
AtCML44	Phbou.02G3457.1	49.18	61	31	0	88	148	126	186	1.06e-10	57
AtCML44	Phbou.05G1776.1	31.757	148	81	4	11	152	357	490	2.12e-10	57.4
AtCML44	Phbou.01G2233.1	36.986	146	75	7	11	152	360	492	2.22e-10	57.4
AtCML44	Phbou.03G0495.1	35.811	148	82	5	10	152	62	201	3.19e-10	55.8
AtCML44	Phbou.01G3270.1	27.632	152	100	2	4	152	53	197	4.28e-10	55.5
AtCML44	Phbou.03G2773.1	34.459	148	76	6	11	152	358	490	1.12e-09	55.5
AtCML44	Phbou.04G0849.1	29.577	142	89	4	11	152	415	545	1.13e-09	55.5
AtCML44	Phbou.12G1367.1	30	150	82	6	10	152	360	493	1.34e-09	55.1
AtCML44	Phbou.03G3326.1	32	150	84	6	8	153	77	212	1.9e-09	53.9
AtCML44	Phbou.04G0647.1	27.703	148	89	5	11	152	12	147	2.18e-09	53.1
AtCML44	Phbou.02G1336.1	28.169	142	91	4	11	152	432	562	2.69e-09	54.3
AtCML44	Phbou.06G1132.1	28.667	150	81	5	11	152	383	514	7.35e-09	53.1
AtCML44	Phbou.09G1212.1	28.472	144	92	2	9	152	40	172	3.04e-08	50.1
AtCML44	Phbou.02G2035.1	28.873	142	91	3	11	152	369	500	3.08e-08	51.2
AtCML44	Phbou.09G1665.1	45.902	61	33	0	88	148	137	197	3.21e-08	50.4
AtCML44	Phbou.08G0090.1	29.252	147	91	4	10	152	16	153	4.99e-08	49.3
AtCML44	Phbou.12G0872.1	45.614	57	27	1	92	148	546	598	8.34e-08	50.1
AtCML44	Phbou.04G2749.1	45.763	59	32	0	90	148	138	196	9.59e-08	49.3
AtCML44	Phbou.01G0103.1	27.211	147	89	4	11	152	369	502	2.57e-07	48.5
AtCML44	Phbou.03G0979.1	50	60	29	1	93	152	117	175	2.9e-07	47.4
AtCML44	Phbou.12G1310.1	26.667	150	84	4	11	152	401	532	4.39e-07	48.1
AtCML44	Phbou.10G0106.1	24.667	150	93	4	9	152	30	165	6.39e-07	46.6
AtCML44	Phbou.01G3608.1	40.58	69	38	1	80	148	1	66	8.52e-07	44.3
AtCML44	Phbou.09G1213.1	29.167	144	90	3	9	152	44	175	1.02e-06	45.8
AtCML44	Phbou.01G3385.1	27.778	144	84	5	14	152	330	458	1.47e-06	46.2
AtCML44	Phbou.03G0792.1	27.891	147	86	5	11	152	372	503	1.96e-06	46.2
AtCML44	Phbou.04G0819.1	26.761	142	93	4	11	152	337	467	2.42e-06	45.8
AtCML44	Phbou.10G0149.1	26	150	85	3	11	152	384	515	2.91e-06	45.4
AtCML44	Phbou.01G2139.1	27.703	148	86	4	11	152	374	506	3.89e-06	45.1
AtCML44	Phbou.01G2750.1	27.451	153	88	6	8	152	40	177	8.4e-06	43.5
# BLASTP 2.12.0+
# Query: AtCML25
# Database: Pb.fa.TBtoolsDB
# Fields: query acc.ver, subject acc.ver, % identity, alignment length, mismatches, gap opens, q. start, q. end, s. start, s. end, evalue, bit score
# 110 hits found
AtCML25	Phbou.02G2224.1	60.927	151	59	0	21	171	22	172	4.31e-63	192
AtCML25	Phbou.02G2224.1	43.284	67	38	0	108	174	36	102	2.13e-08	51.2
AtCML25	Phbou.01G3684.1	58.17	153	64	0	20	172	21	173	2.96e-59	182
AtCML25	Phbou.01G3684.1	37.681	69	43	0	35	103	109	177	4.48e-08	50.4
AtCML25	Phbou.01G3684.1	40	70	42	0	108	177	36	105	2.33e-07	48.5
AtCML25	Phbou.03G1474.1	53.676	136	63	0	37	172	57	192	9.08e-48	154
AtCML25	Phbou.03G1474.1	36.364	66	42	0	35	100	128	193	2.18e-08	51.6
AtCML25	Phbou.01G3607.1	50.714	140	66	2	37	176	17	153	5.33e-43	140
AtCML25	Phbou.01G3607.1	39.437	71	43	0	31	101	81	151	8.17e-11	57.4
AtCML25	Phbou.01G3607.1	41.667	60	35	0	108	167	15	74	9.61e-09	52
AtCML25	Phbou.02G2189.1	46.259	147	77	1	30	174	7	153	1.96e-42	139
AtCML25	Phbou.12G0263.1	50.735	136	67	0	37	172	51	186	3.52e-42	139
AtCML25	Phbou.12G0263.1	34.848	66	43	0	35	100	122	187	5.96e-08	50.1
AtCML25	Phbou.12G0263.1	40.678	59	35	0	109	167	50	108	8.14e-07	47
AtCML25	Phbou.01G3609.1	48.227	141	71	1	37	175	47	187	7.83e-42	139
AtCML25	Phbou.01G3609.1	39.394	66	40	0	35	100	120	185	1.24e-10	57.8
AtCML25	Phbou.03G2157.1	47.917	144	70	1	37	175	21	164	8.42e-42	138
AtCML25	Phbou.10G1255.1	48.592	142	73	0	34	175	25	166	1.28e-38	130
AtCML25	Phbou.02G2041.1	46.763	139	73	1	34	171	9	147	1.59e-33	116
AtCML25	Phbou.02G2041.1	49.254	67	34	0	105	171	7	73	1.28e-13	64.7
AtCML25	Phbou.01G3390.1	46.763	139	73	1	34	171	9	147	1.59e-33	116
AtCML25	Phbou.01G3390.1	49.254	67	34	0	105	171	7	73	1.28e-13	64.7
AtCML25	Phbou.03G0765.1	44.828	145	79	1	34	177	9	153	3.51e-33	116
AtCML25	Phbou.03G0765.1	48.529	68	35	0	105	172	7	74	2.9e-13	64.7
AtCML25	Phbou.08G0363.1	48.921	139	66	3	37	172	51	187	2.98e-32	114
AtCML25	Phbou.01G3756.1	44.928	138	76	0	34	171	9	146	3.84e-32	112
AtCML25	Phbou.02G2258.1	44.928	138	76	0	34	171	9	146	3.97e-32	112
AtCML25	Phbou.02G2258.1	48.485	66	34	0	106	171	8	73	1.34e-12	62
AtCML25	Phbou.08G0774.1	43.262	141	79	1	34	173	9	149	6.06e-31	109
AtCML25	Phbou.08G0774.1	46.97	66	35	0	106	171	8	73	1.91e-11	58.9
AtCML25	Phbou.01G0114.1	43.796	137	75	1	37	171	5	141	6.17e-31	109
AtCML25	Phbou.01G0114.1	35.135	74	46	1	26	97	67	140	8.48e-07	46.6
AtCML25	Phbou.02G0654.1	42.857	147	83	1	30	175	5	151	8.86e-31	109
AtCML25	Phbou.02G0654.1	42.466	73	42	0	100	172	2	74	4.44e-11	58.2
AtCML25	Phbou.05G0553.1	44.366	142	77	1	32	171	138	279	1.02e-30	113
AtCML25	Phbou.10G0106.1	39.706	136	82	0	36	171	30	165	3.53e-30	108
AtCML25	Phbou.10G0106.1	48.438	64	33	0	109	172	30	93	1.21e-13	65.5
AtCML25	Phbou.03G3326.1	38.732	142	85	1	30	171	72	211	3.59e-29	107
AtCML25	Phbou.09G1213.1	44.118	136	72	1	37	172	45	176	6.95e-29	105
AtCML25	Phbou.09G1213.1	31.818	66	45	0	37	102	114	179	3.62e-06	45.1
AtCML25	Phbou.09G1212.1	39.041	146	84	2	28	172	32	173	1.34e-27	102
AtCML25	Phbou.11G0606.1	42.254	142	80	1	32	171	66	207	6.99e-27	101
AtCML25	Phbou.01G3270.1	40.523	153	81	4	22	171	52	197	2.39e-25	97.1
AtCML25	Phbou.01G2750.1	39.161	143	84	2	31	172	38	178	1.99e-24	94
AtCML25	Phbou.12G1424.1	36.691	139	85	2	35	172	35	171	1.51e-22	89
AtCML25	Phbou.04G0647.1	31.429	140	94	1	34	171	8	147	3.97e-22	87.4
AtCML25	Phbou.04G0647.1	31.579	76	50	1	104	177	5	80	7.16e-08	49.7
AtCML25	Phbou.03G0495.1	43.357	143	76	1	37	174	62	204	1.17e-21	87.4
AtCML25	Phbou.05G2652.1	30.496	141	96	1	34	172	8	148	3.08e-21	85.1
AtCML25	Phbou.05G2652.1	35.938	64	41	0	104	167	5	68	5.34e-09	52.8
AtCML25	Phbou.05G2652.1	39.063	64	39	0	37	100	86	149	8.77e-09	52
AtCML25	Phbou.07G1464.1	34.507	142	91	1	31	172	6	145	1.26e-20	83.2
AtCML25	Phbou.02G0580.1	33.793	145	93	1	34	175	20	164	2.01e-20	83.2
AtCML25	Phbou.02G0580.1	36.735	98	61	1	8	105	71	167	9.81e-10	54.7
AtCML25	Phbou.08G0845.1	34.483	174	100	3	11	171	2	174	8.82e-20	82
AtCML25	Phbou.08G1407.1	33.094	139	91	1	34	172	9	145	2.9e-19	79.7
AtCML25	Phbou.02G1124.1	34.857	175	95	4	11	171	2	171	3.55e-19	80.1
AtCML25	Phbou.02G0653.1	37.121	132	83	0	37	168	15	146	1.03e-18	78.2
AtCML25	Phbou.02G0653.1	35.938	64	41	0	109	172	14	77	1.13e-06	46.2
AtCML25	Phbou.02G0653.1	30.189	106	71	3	68	171	9	113	1.35e-06	45.8
AtCML25	Phbou.02G2731.1	36.686	169	88	4	22	171	10	178	2.53e-18	81.3
AtCML25	Phbou.04G1887.1	38.686	137	78	3	37	171	8	140	3.9e-18	80.9
AtCML25	Phbou.08G0090.1	37.226	137	83	2	34	167	13	149	5.14e-18	76.6
AtCML25	Phbou.03G0979.1	41.6	125	64	4	50	171	57	175	1.44e-17	75.9
AtCML25	Phbou.02G3194.1	33.566	143	88	2	37	176	8	146	1.65e-17	75.1
AtCML25	Phbou.02G3194.1	35.897	78	47	1	36	110	79	156	4.78e-07	47.4
AtCML25	Phbou.10G0149.1	36.111	144	86	3	34	175	380	519	2.32e-17	78.6
AtCML25	Phbou.10G0149.1	43.284	67	37	1	111	177	384	449	1.4e-07	50.4
AtCML25	Phbou.03G0792.1	33.562	146	95	2	34	179	368	511	8.36e-17	77
AtCML25	Phbou.03G0792.1	30	110	76	1	68	177	329	437	6.04e-07	48.5
AtCML25	Phbou.12G1310.1	35.135	148	86	4	34	177	397	538	8.82e-17	77
AtCML25	Phbou.09G1001.1	33.562	146	87	4	34	175	377	516	1.72e-16	76.3
AtCML25	Phbou.09G1001.1	40	70	41	1	108	177	378	446	1.26e-06	47.4
AtCML25	Phbou.02G2035.1	33.562	146	95	2	34	179	365	508	1.98e-16	75.9
AtCML25	Phbou.01G3385.1	34.459	148	91	3	34	179	323	466	2.05e-16	75.9
AtCML25	Phbou.12G1367.1	34.722	144	89	3	34	175	357	497	8.02e-16	74.3
AtCML25	Phbou.01G0964.1	34.932	146	86	4	34	175	251	391	1.11e-15	73.6
AtCML25	Phbou.06G1132.1	34.694	147	86	4	34	176	379	519	6.39e-15	71.6
AtCML25	Phbou.12G0232.1	32.394	142	93	2	34	175	333	471	3.83e-14	69.3
AtCML25	Phbou.04G0819.1	33.333	153	95	3	34	186	333	478	7.13e-14	68.6
AtCML25	Phbou.01G3608.1	48.485	66	30	2	37	99	10	74	3.06e-13	62
AtCML25	Phbou.01G3608.1	45.283	53	28	1	115	167	15	66	1.43e-06	44.3
AtCML25	Phbou.05G1776.1	30.345	145	95	2	34	175	353	494	3.87e-13	66.6
AtCML25	Phbou.01G2233.1	34.228	149	83	5	34	175	356	496	7.62e-13	65.5
AtCML25	Phbou.04G0849.1	33.333	141	91	2	34	174	411	548	1.01e-12	65.5
AtCML25	Phbou.01G3509.1	43.75	80	42	2	95	171	97	176	1.25e-12	62.8
AtCML25	Phbou.02G1336.1	32.609	138	90	2	34	171	428	562	3.24e-12	63.9
AtCML25	Phbou.09G1002.1	32.45	151	91	5	31	176	316	460	1.22e-11	62
AtCML25	Phbou.01G2139.1	28.873	142	100	1	34	175	370	510	1.43e-11	62
AtCML25	Phbou.09G1621.1	31.206	141	94	2	34	174	445	582	3e-11	60.8
AtCML25	Phbou.06G1283.1	31.915	141	93	2	34	174	406	543	3.89e-11	60.8
AtCML25	Phbou.05G1285.1	38.462	65	39	1	34	98	7	70	1.55e-10	55.1
AtCML25	Phbou.05G1285.1	40	65	38	1	103	167	3	66	2.91e-08	48.9
AtCML25	Phbou.03G2156.1	40.58	69	40	1	30	98	3	70	2.15e-10	54.7
AtCML25	Phbou.03G2156.1	47.17	53	27	1	115	167	15	66	5.52e-07	45.4
AtCML25	Phbou.03G2773.1	30.405	148	90	5	34	175	354	494	2.79e-10	58.2
AtCML25	Phbou.02G3457.1	48.529	68	32	2	108	172	125	192	8.35e-10	55.5
AtCML25	Phbou.03G0630.1	45.07	71	37	1	103	171	132	202	1.05e-09	55.5
AtCML25	Phbou.01G0103.1	29.333	150	98	4	34	179	365	510	4.68e-09	54.7
AtCML25	Phbou.04G0268.1	29.114	158	96	5	34	183	387	536	6.3e-09	54.3
AtCML25	Phbou.02G3285.1	28.986	138	95	2	34	171	326	460	3.9e-08	52
AtCML25	Phbou.09G1665.1	43.939	66	35	1	108	171	136	201	4.76e-08	50.8
AtCML25	Phbou.05G2923.1	29.605	152	92	6	34	176	394	539	5.32e-08	51.6
AtCML25	Phbou.06G0051.1	40.909	66	37	1	109	172	115	180	6.23e-08	50.1
AtCML25	Phbou.01G2987.1	27.333	150	93	5	34	175	402	543	8.52e-08	50.8
AtCML25	Phbou.04G2749.1	32.576	132	75	3	45	174	84	203	1.08e-07	49.7
AtCML25	Phbou.01G2968.1	27.465	142	92	6	34	173	57	189	4.57e-07	48.9
AtCML25	Phbou.02G2083.1	28.75	160	94	6	34	181	362	513	7.78e-07	48.1
AtCML25	Phbou.06G0379.1	28.358	134	86	3	31	163	25	149	2.51e-06	45.4
AtCML25	Phbou.08G1681.1	26.471	136	91	5	34	168	33	160	3.81e-06	45.8
# BLASTP 2.12.0+
# Query: AtCML17
# Database: Pb.fa.TBtoolsDB
# Fields: query acc.ver, subject acc.ver, % identity, alignment length, mismatches, gap opens, q. start, q. end, s. start, s. end, evalue, bit score
# 91 hits found
AtCML17	Phbou.02G0580.1	73.494	166	40	3	1	165	7	169	2.5e-82	240
AtCML17	Phbou.08G0090.1	74.545	165	39	2	1	165	1	162	9.42e-78	228
AtCML17	Phbou.04G0647.1	52.597	154	69	2	9	162	4	153	2.57e-49	156
AtCML17	Phbou.05G2652.1	52.318	151	68	1	12	162	7	153	2.65e-49	156
AtCML17	Phbou.01G3756.1	42.105	152	82	1	5	156	1	146	5.27e-41	134
AtCML17	Phbou.02G2041.1	42.763	152	81	1	5	156	1	146	5.94e-41	134
AtCML17	Phbou.01G3390.1	42.763	152	81	1	5	156	1	146	5.94e-41	134
AtCML17	Phbou.03G0765.1	42.105	152	82	1	5	156	1	146	1.62e-40	134
AtCML17	Phbou.02G2258.1	41.447	152	83	1	5	156	1	146	1.9e-40	133
AtCML17	Phbou.08G0774.1	41.892	148	80	2	9	156	5	146	8.2e-37	124
AtCML17	Phbou.08G0774.1	33.766	77	48	2	1	77	73	146	9.66e-07	45.8
AtCML17	Phbou.02G0654.1	38.776	147	82	2	11	156	7	146	2.58e-28	102
AtCML17	Phbou.03G1474.1	35.211	142	86	1	15	156	56	191	4.2e-26	97.8
AtCML17	Phbou.03G1474.1	31.765	85	55	1	1	85	115	196	1.16e-06	46.2
AtCML17	Phbou.01G0114.1	35.135	148	88	2	16	161	5	146	5.27e-26	96.7
AtCML17	Phbou.01G0114.1	32.911	79	49	2	1	77	65	141	1.26e-06	45.4
AtCML17	Phbou.03G2157.1	33.566	143	94	1	15	157	20	161	5.55e-26	96.7
AtCML17	Phbou.01G3607.1	31.081	148	93	1	12	159	13	151	3.28e-25	94.7
AtCML17	Phbou.02G2224.1	36.429	140	83	1	13	152	35	168	9.76e-24	91.7
AtCML17	Phbou.11G0606.1	36.486	148	86	2	16	161	71	212	5.86e-23	90.5
AtCML17	Phbou.12G0263.1	33.099	142	89	1	15	156	50	185	7.1e-23	89.4
AtCML17	Phbou.02G2189.1	30.137	146	98	1	12	157	10	151	1.5e-22	87.8
AtCML17	Phbou.12G1310.1	35.484	155	92	2	5	159	389	535	1.81e-22	92.8
AtCML17	Phbou.10G0106.1	32.026	153	98	1	9	161	24	170	1.85e-22	87.8
AtCML17	Phbou.09G1001.1	32.911	158	98	2	5	162	369	518	6.36e-22	90.9
AtCML17	Phbou.05G0553.1	34.667	150	90	3	14	161	141	284	8.97e-22	88.6
AtCML17	Phbou.01G3609.1	31.757	148	93	3	15	160	46	187	1.77e-21	85.9
AtCML17	Phbou.01G3609.1	37.5	72	42	2	93	162	45	115	1.71e-07	48.5
AtCML17	Phbou.09G1621.1	34.395	157	94	3	5	161	437	584	1.92e-21	89.7
AtCML17	Phbou.08G1407.1	31.757	148	93	3	5	152	1	140	2.41e-21	84.3
AtCML17	Phbou.02G0653.1	34.247	146	89	2	16	161	15	153	3.54e-21	84
AtCML17	Phbou.07G1464.1	31.081	148	94	3	5	152	1	140	3.58e-21	84
AtCML17	Phbou.08G0363.1	34.043	141	82	3	15	152	50	182	5.04e-21	84.7
AtCML17	Phbou.01G3684.1	32.857	140	88	2	13	152	35	168	1.27e-20	83.6
AtCML17	Phbou.01G3684.1	33.803	71	47	0	14	84	109	179	4.23e-07	47.4
AtCML17	Phbou.06G1132.1	33.557	149	91	2	5	153	371	511	1.59e-20	87
AtCML17	Phbou.06G1132.1	38.333	60	37	0	96	155	383	442	1.1e-06	47
AtCML17	Phbou.03G0495.1	34.483	145	94	1	15	159	61	204	2.32e-20	83.6
AtCML17	Phbou.10G0149.1	35.099	151	86	3	5	153	372	512	3.68e-20	85.9
AtCML17	Phbou.10G0149.1	37.313	67	39	1	92	155	377	443	2.56e-06	46.2
AtCML17	Phbou.10G1255.1	30.201	149	98	1	12	160	24	166	3.88e-20	81.6
AtCML17	Phbou.04G0819.1	34.228	149	89	3	5	153	325	464	2.39e-19	83.6
AtCML17	Phbou.02G3285.1	32.653	147	90	3	5	151	318	455	5.69e-19	82.4
AtCML17	Phbou.12G0232.1	33.557	149	90	3	5	153	325	464	2.38e-18	80.9
AtCML17	Phbou.02G3194.1	30.986	142	91	2	15	156	7	141	3.73e-18	76.3
AtCML17	Phbou.02G1336.1	31.447	159	98	4	5	161	420	569	1.58e-17	78.6
AtCML17	Phbou.06G1283.1	32.886	149	91	3	5	153	398	537	2.19e-17	78.2
AtCML17	Phbou.04G0849.1	32.704	159	96	4	5	161	403	552	2.54e-17	78.2
AtCML17	Phbou.03G3326.1	31.884	138	86	1	15	152	78	207	6.53e-17	74.3
AtCML17	Phbou.03G3326.1	34.667	75	49	0	80	154	64	138	2.83e-09	53.5
AtCML17	Phbou.03G0792.1	32.215	149	93	3	5	153	360	500	8.82e-17	76.3
AtCML17	Phbou.09G1002.1	31.056	161	102	3	5	164	311	463	1.07e-16	75.9
AtCML17	Phbou.02G2035.1	32.215	149	93	3	5	153	357	497	1.38e-16	75.9
AtCML17	Phbou.02G2035.1	35.821	67	40	1	92	155	362	428	1.69e-06	46.6
AtCML17	Phbou.12G1367.1	29.032	155	103	2	5	159	349	496	2.01e-16	75.5
AtCML17	Phbou.12G1424.1	32	150	89	3	10	156	31	170	2.4e-16	72
AtCML17	Phbou.02G1124.1	32.432	148	96	2	17	160	28	175	3.55e-16	71.6
AtCML17	Phbou.02G1124.1	28.261	92	61	2	79	166	7	97	3.99e-06	44.7
AtCML17	Phbou.09G1213.1	26.49	151	101	1	2	152	31	171	4.08e-16	71.6
AtCML17	Phbou.01G3385.1	30.872	149	95	3	5	153	315	455	6.15e-16	73.9
AtCML17	Phbou.01G3385.1	38.333	60	37	0	96	155	327	386	1.48e-06	46.6
AtCML17	Phbou.01G2139.1	26.452	155	107	1	5	159	362	509	7.71e-16	73.6
AtCML17	Phbou.08G0845.1	31.788	151	96	3	17	160	28	178	1.92e-15	69.7
AtCML17	Phbou.05G1776.1	32.051	156	98	5	5	159	345	493	1.14e-14	70.1
AtCML17	Phbou.01G2750.1	28.188	149	100	2	10	157	36	178	2.77e-14	66.6
AtCML17	Phbou.01G2233.1	31.41	156	98	4	5	159	348	495	2.91e-14	68.9
AtCML17	Phbou.01G0964.1	29.677	155	102	2	5	159	243	390	3.96e-14	68.6
AtCML17	Phbou.04G1887.1	32.867	143	86	4	15	156	7	140	1.07e-13	67.4
AtCML17	Phbou.01G0103.1	32.484	157	96	5	5	159	357	505	1.3e-13	67.4
AtCML17	Phbou.09G1212.1	27.338	139	90	2	15	152	40	168	2.05e-13	64.3
AtCML17	Phbou.09G1212.1	34.211	76	48	1	8	81	101	176	1.77e-06	45.4
AtCML17	Phbou.01G3270.1	32.168	143	86	3	17	156	63	197	7.91e-13	63.2
AtCML17	Phbou.01G3270.1	43.056	72	38	3	90	159	56	126	1.16e-06	46.2
AtCML17	Phbou.02G2731.1	30.667	150	97	3	17	159	32	181	3.74e-12	62.8
AtCML17	Phbou.04G0268.1	28.289	152	101	3	11	161	385	529	1.24e-11	61.6
AtCML17	Phbou.03G2773.1	28.205	156	103	4	5	159	346	493	1.61e-11	61.2
AtCML17	Phbou.05G2923.1	27.922	154	103	3	9	161	390	536	2.99e-11	60.5
AtCML17	Phbou.01G2987.1	27.742	155	104	3	9	162	398	545	3.65e-11	60.1
AtCML17	Phbou.01G3509.1	40.984	61	34	1	94	152	112	172	2.38e-09	53.5
AtCML17	Phbou.01G2968.1	25.342	146	97	1	7	152	50	183	2.07e-08	52
AtCML17	Phbou.08G1681.1	25.342	146	97	1	7	152	26	159	2.27e-08	52
AtCML17	Phbou.01G3608.1	37.705	61	37	1	16	76	10	69	4.94e-08	47.8
AtCML17	Phbou.01G3608.1	38.462	65	39	1	88	152	3	66	7.12e-08	47.4
AtCML17	Phbou.03G2156.1	32.836	67	44	1	10	76	4	69	9.83e-08	47
AtCML17	Phbou.03G2156.1	39.655	58	34	1	95	152	10	66	1.87e-06	43.5
AtCML17	Phbou.05G1285.1	34.426	61	39	1	16	76	10	69	1.76e-07	46.6
AtCML17	Phbou.05G1285.1	40	55	32	1	98	152	13	66	1.13e-06	44.3
AtCML17	Phbou.09G1665.1	40.323	62	35	1	94	153	137	198	1.84e-07	48.5
AtCML17	Phbou.03G0630.1	39.344	61	35	1	94	152	138	198	1.06e-06	46.6
AtCML17	Phbou.08G2060.1	23.977	171	109	4	11	163	74	241	1.18e-06	46.6
AtCML17	Phbou.10G1488.1	24.39	123	84	3	16	137	14	128	6.82e-06	43.5
# BLASTP 2.12.0+
# Query: AtCML14
# Database: Pb.fa.TBtoolsDB
# Fields: query acc.ver, subject acc.ver, % identity, alignment length, mismatches, gap opens, q. start, q. end, s. start, s. end, evalue, bit score
# 67 hits found
AtCML14	Phbou.08G1407.1	81.081	148	27	1	1	148	1	147	1.9e-87	251
AtCML14	Phbou.07G1464.1	78.378	148	31	1	1	148	1	147	8.29e-84	242
AtCML14	Phbou.02G2041.1	48.98	147	73	1	4	148	3	149	4.9e-47	149
AtCML14	Phbou.01G3390.1	48.98	147	73	1	4	148	3	149	4.9e-47	149
AtCML14	Phbou.02G2258.1	48.966	145	72	1	6	148	5	149	6.5e-47	149
AtCML14	Phbou.03G0765.1	48.98	147	73	1	4	148	3	149	9.33e-47	149
AtCML14	Phbou.01G3756.1	48.276	145	73	1	6	148	5	149	3.03e-46	147
AtCML14	Phbou.08G0774.1	39.726	146	86	1	4	147	3	148	6.56e-39	128
AtCML14	Phbou.08G0774.1	30.986	71	49	0	78	148	6	76	1.21e-06	45.1
AtCML14	Phbou.10G0106.1	33.566	143	93	1	5	145	23	165	1.03e-23	90.5
AtCML14	Phbou.02G0654.1	32.653	147	96	2	4	147	2	148	2.21e-22	86.7
AtCML14	Phbou.02G0654.1	33.846	65	43	0	84	148	12	76	3.76e-08	49.3
AtCML14	Phbou.02G0580.1	31.206	141	92	2	6	141	16	156	7.13e-21	83.2
AtCML14	Phbou.01G3607.1	31.655	139	88	2	6	141	10	144	1.49e-19	79.3
AtCML14	Phbou.05G2652.1	29.452	146	99	2	5	146	3	148	8.22e-19	77.4
AtCML14	Phbou.02G2189.1	28.671	143	98	2	7	145	8	150	1.02e-17	74.7
AtCML14	Phbou.04G0647.1	28.966	145	99	2	6	146	4	148	2.09e-17	73.9
AtCML14	Phbou.03G1474.1	26.667	135	97	1	14	146	58	192	4.71e-17	73.9
AtCML14	Phbou.01G3609.1	30.435	138	90	3	14	146	48	184	5.61e-17	73.6
AtCML14	Phbou.02G2224.1	31.655	139	93	1	10	146	35	173	7.74e-17	73.2
AtCML14	Phbou.03G3326.1	29.932	147	93	2	5	146	71	212	8.21e-17	73.6
AtCML14	Phbou.08G0090.1	34.043	141	88	3	6	141	9	149	1.26e-16	72
AtCML14	Phbou.12G0263.1	28.148	135	95	1	14	146	52	186	1.48e-15	69.7
AtCML14	Phbou.12G1367.1	31.25	144	96	2	4	145	351	493	2e-15	71.6
AtCML14	Phbou.01G0114.1	28.358	134	92	2	12	141	4	137	2.09e-15	68.6
AtCML14	Phbou.04G0819.1	30.986	142	93	3	6	145	329	467	2.28e-15	71.6
AtCML14	Phbou.06G1283.1	29.167	144	97	3	4	145	400	540	5.76e-15	70.5
AtCML14	Phbou.02G0653.1	27.907	129	91	1	15	141	17	145	7.48e-15	67
AtCML14	Phbou.02G0653.1	29.851	67	47	0	80	146	11	77	9.6e-06	42.7
AtCML14	Phbou.09G1621.1	29.861	144	96	3	4	145	439	579	1.31e-14	69.3
AtCML14	Phbou.12G0232.1	29.577	142	95	3	6	145	329	467	7.9e-14	67
AtCML14	Phbou.01G3684.1	28.358	134	94	1	10	141	35	168	1.48e-13	64.3
AtCML14	Phbou.03G2157.1	26.056	142	97	3	14	148	22	162	3.02e-13	63.2
AtCML14	Phbou.02G1336.1	27.083	144	100	3	4	145	422	562	3.75e-13	65.1
AtCML14	Phbou.12G1424.1	30.216	139	92	3	11	146	35	171	3.83e-13	63.2
AtCML14	Phbou.12G1310.1	30.556	144	96	3	4	145	391	532	8.64e-13	64.3
AtCML14	Phbou.02G3194.1	28.873	142	92	2	12	148	7	144	9.43e-13	61.6
AtCML14	Phbou.04G0849.1	27.083	144	100	3	4	145	405	545	3.71e-12	62.4
AtCML14	Phbou.11G0606.1	30.37	135	90	2	11	141	69	203	6.56e-12	60.5
AtCML14	Phbou.06G1132.1	28.472	144	99	3	4	145	373	514	6.69e-12	61.6
AtCML14	Phbou.01G2139.1	25.694	144	104	2	6	147	366	508	1.26e-11	60.8
AtCML14	Phbou.10G1255.1	26.667	135	97	1	14	146	29	163	1.92e-11	58.5
AtCML14	Phbou.02G3285.1	29.496	139	89	4	4	138	320	453	1.99e-11	60.1
AtCML14	Phbou.08G0363.1	28.148	135	90	3	12	141	50	182	6.51e-11	57.4
AtCML14	Phbou.05G0553.1	28.777	139	95	2	11	145	141	279	9.66e-11	57.8
AtCML14	Phbou.01G2233.1	28.966	145	98	4	6	147	352	494	1.64e-10	57.8
AtCML14	Phbou.10G0149.1	27.397	146	98	4	4	145	374	515	1.75e-10	57.4
AtCML14	Phbou.09G1002.1	27.273	143	99	4	6	145	315	455	1.81e-10	57.4
AtCML14	Phbou.03G2773.1	25.694	144	104	2	6	147	350	492	2e-10	57.4
AtCML14	Phbou.01G0964.1	27.211	147	102	4	4	147	245	389	2.34e-10	57
AtCML14	Phbou.09G1001.1	26.761	142	100	3	6	145	373	512	2.47e-10	57
AtCML14	Phbou.05G1776.1	25	144	106	1	6	147	349	492	6.24e-10	55.8
AtCML14	Phbou.02G2035.1	26.761	142	100	3	6	145	361	500	8.28e-10	55.5
AtCML14	Phbou.02G1124.1	30.968	155	91	7	6	145	18	171	1.3e-09	53.5
AtCML14	Phbou.09G1212.1	29.851	134	91	3	14	146	42	173	1.45e-09	53.5
AtCML14	Phbou.03G0792.1	25.352	142	102	3	6	145	364	503	2.23e-09	54.3
AtCML14	Phbou.01G2750.1	27.338	139	98	2	10	145	39	177	5.12e-09	52
AtCML14	Phbou.09G1213.1	27.82	133	94	2	14	146	46	176	7.86e-09	51.6
AtCML14	Phbou.01G0103.1	26	150	93	4	6	145	361	502	1.16e-08	52.4
AtCML14	Phbou.01G3385.1	24.648	142	103	3	6	145	319	458	7.57e-08	50.1
AtCML14	Phbou.02G2731.1	26.573	143	90	3	14	141	32	174	1.06e-07	49.3
AtCML14	Phbou.04G2749.1	29.286	140	80	5	11	145	75	200	2.55e-07	47.8
AtCML14	Phbou.03G0495.1	30.303	132	85	2	17	141	66	197	6.71e-07	46.6
AtCML14	Phbou.10G1488.1	28.947	114	74	4	14	124	15	124	1.64e-06	44.7
AtCML14	Phbou.01G3509.1	35	60	37	1	84	141	113	172	2.02e-06	45.1
AtCML14	Phbou.04G1887.1	27.068	133	91	3	12	141	7	136	4.46e-06	45.1
AtCML14	Phbou.08G0845.1	26.389	144	89	5	14	141	28	170	7.3e-06	43.5
# BLASTP 2.12.0+
# Query: AtCML23
# Database: Pb.fa.TBtoolsDB
# Fields: query acc.ver, subject acc.ver, % identity, alignment length, mismatches, gap opens, q. start, q. end, s. start, s. end, evalue, bit score
# 113 hits found
AtCML23	Phbou.03G2157.1	59.574	141	54	1	14	151	20	160	2.66e-50	158
AtCML23	Phbou.03G2157.1	34.783	69	45	0	79	147	10	78	1.02e-08	51.2
AtCML23	Phbou.01G3607.1	52.349	149	66	1	3	151	5	148	1.28e-49	156
AtCML23	Phbou.02G2189.1	51.825	137	66	0	15	151	14	150	1.84e-49	155
AtCML23	Phbou.02G2224.1	49.286	140	69	1	13	152	36	173	2.4e-43	141
AtCML23	Phbou.02G2224.1	40.58	69	41	0	82	150	30	98	1.4e-11	59.3
AtCML23	Phbou.02G2224.1	33.75	80	53	0	11	90	107	186	4.15e-08	50.1
AtCML23	Phbou.03G1474.1	48.905	137	68	1	15	151	57	191	6.72e-41	135
AtCML23	Phbou.03G1474.1	31.343	67	46	0	13	79	128	194	6.15e-07	47
AtCML23	Phbou.01G3684.1	48.921	139	69	1	13	151	36	172	7.92e-41	135
AtCML23	Phbou.01G3684.1	45.455	66	36	0	82	147	30	95	3.98e-13	63.5
AtCML23	Phbou.01G3684.1	36.508	63	40	0	10	72	106	168	4.7e-07	47
AtCML23	Phbou.01G3609.1	46.763	139	70	2	15	151	47	183	3.5e-39	130
AtCML23	Phbou.12G0263.1	47.101	138	71	1	14	151	50	185	3.11e-38	128
AtCML23	Phbou.12G0263.1	34.328	67	44	0	13	79	122	188	6.74e-08	49.3
AtCML23	Phbou.10G1255.1	43.796	137	75	1	15	151	28	162	7.19e-35	119
AtCML23	Phbou.10G1255.1	35.821	67	43	0	13	79	99	165	4.8e-08	49.7
AtCML23	Phbou.08G0774.1	45.652	138	73	1	15	152	12	147	5.72e-34	116
AtCML23	Phbou.08G0774.1	40.625	64	38	0	88	151	10	73	4.38e-10	54.7
AtCML23	Phbou.08G0774.1	38.71	62	38	0	14	75	84	145	1.58e-08	50.4
AtCML23	Phbou.02G2041.1	43.478	138	76	1	15	152	12	147	3.58e-31	109
AtCML23	Phbou.02G2041.1	40.625	64	38	0	12	75	82	145	4.34e-08	49.3
AtCML23	Phbou.01G3390.1	43.478	138	76	1	15	152	12	147	3.58e-31	109
AtCML23	Phbou.01G3390.1	40.625	64	38	0	12	75	82	145	4.34e-08	49.3
AtCML23	Phbou.08G0363.1	43.919	148	73	4	10	151	43	186	6.12e-31	110
AtCML23	Phbou.03G0765.1	43.478	138	76	1	15	152	12	147	1.1e-30	108
AtCML23	Phbou.03G0765.1	36.585	82	52	0	12	93	82	163	1.09e-08	51.6
AtCML23	Phbou.01G3756.1	42.754	138	77	1	15	152	12	147	2.55e-30	107
AtCML23	Phbou.01G3756.1	39.063	64	39	0	12	75	82	145	5.01e-08	49.3
AtCML23	Phbou.02G2258.1	42.754	138	77	1	15	152	12	147	3.03e-30	107
AtCML23	Phbou.02G2258.1	39.063	64	39	0	12	75	82	145	5.49e-08	48.9
AtCML23	Phbou.01G0114.1	39.726	146	82	3	15	157	5	147	5.37e-30	106
AtCML23	Phbou.01G0114.1	36.066	61	37	1	14	72	77	137	2.33e-07	47.4
AtCML23	Phbou.03G3326.1	37.681	138	82	1	15	152	79	212	1.13e-29	107
AtCML23	Phbou.03G3326.1	40	65	39	0	90	154	79	143	6.45e-12	60.8
AtCML23	Phbou.05G0553.1	38.514	148	85	3	13	157	141	285	7.22e-27	102
AtCML23	Phbou.11G0606.1	38.095	147	87	2	13	157	69	213	1.52e-25	96.7
AtCML23	Phbou.02G0654.1	39.855	138	81	1	15	152	12	147	1.8e-25	94.7
AtCML23	Phbou.02G0654.1	43.478	69	39	0	83	151	5	73	1.49e-13	63.9
AtCML23	Phbou.09G1212.1	35.811	148	88	2	5	151	31	172	3.84e-23	89.7
AtCML23	Phbou.01G3270.1	38.686	137	77	3	18	151	65	197	7.01e-23	89.4
AtCML23	Phbou.01G3270.1	40	70	41	1	89	157	61	130	1.16e-08	51.6
AtCML23	Phbou.02G3194.1	35.971	139	86	2	15	153	8	143	4.48e-22	86.3
AtCML23	Phbou.01G2750.1	33.099	142	92	2	11	151	38	177	4.53e-22	86.7
AtCML23	Phbou.09G1213.1	38.571	140	76	2	14	151	44	175	5.35e-22	86.7
AtCML23	Phbou.10G0106.1	34.783	138	88	1	14	151	30	165	6.65e-22	86.3
AtCML23	Phbou.02G0580.1	30.714	140	96	1	13	151	21	160	3.03e-21	84.3
AtCML23	Phbou.03G0495.1	38.298	141	84	1	14	151	61	201	3.98e-21	85.1
AtCML23	Phbou.08G0090.1	32.857	140	93	1	13	151	14	153	5.68e-21	83.6
AtCML23	Phbou.04G1887.1	35.971	139	81	3	15	151	8	140	4.59e-20	85.5
AtCML23	Phbou.12G1424.1	31.206	141	92	3	12	151	34	170	2.18e-19	79.7
AtCML23	Phbou.05G2652.1	30.496	141	94	2	13	151	9	147	2.31e-19	79.3
AtCML23	Phbou.02G0653.1	35.036	137	87	1	14	150	14	148	8.7e-19	77.8
AtCML23	Phbou.04G0647.1	30.216	139	97	0	13	151	9	147	1.13e-18	77.4
AtCML23	Phbou.02G1124.1	35.669	157	89	5	3	151	19	171	7.28e-18	75.9
AtCML23	Phbou.10G0149.1	32.609	138	85	3	16	151	384	515	1.47e-17	78.2
AtCML23	Phbou.10G0149.1	33.75	80	52	1	73	152	367	445	6.39e-06	44.7
AtCML23	Phbou.03G0792.1	32.886	149	94	3	5	151	359	503	9.37e-17	75.9
AtCML23	Phbou.03G0979.1	37.121	132	72	4	23	151	52	175	1.06e-16	72.8
AtCML23	Phbou.12G1310.1	35.664	143	80	4	13	151	398	532	2.61e-16	74.7
AtCML23	Phbou.12G1310.1	35.385	65	42	0	88	152	398	462	4.65e-06	45.1
AtCML23	Phbou.02G2035.1	32.215	149	95	3	5	151	356	500	3.25e-16	74.3
AtCML23	Phbou.01G3385.1	32	150	94	4	5	151	314	458	4.25e-16	73.9
AtCML23	Phbou.12G1367.1	31.655	139	92	1	13	151	358	493	5.67e-16	73.6
AtCML23	Phbou.02G1336.1	33.813	139	81	4	16	151	432	562	1.22e-15	72.8
AtCML23	Phbou.02G2731.1	34	150	82	3	16	151	32	178	1.26e-15	72.4
AtCML23	Phbou.08G0845.1	33.125	160	92	3	3	151	19	174	1.87e-15	69.7
AtCML23	Phbou.01G2233.1	32.847	137	87	3	16	151	360	492	2.5e-15	71.6
AtCML23	Phbou.01G2233.1	28.155	103	71	2	10	110	426	527	1.67e-06	46.2
AtCML23	Phbou.01G3608.1	40.741	81	42	2	15	95	10	84	3.2e-15	66.6
AtCML23	Phbou.01G3608.1	33.846	65	42	1	90	154	10	73	2.11e-07	46.2
AtCML23	Phbou.09G1001.1	29.787	141	91	3	13	151	378	512	3.3e-15	71.6
AtCML23	Phbou.06G1132.1	31.915	141	88	3	13	151	380	514	7.29e-15	70.5
AtCML23	Phbou.12G0232.1	31.618	136	88	2	16	151	337	467	1.1e-14	70.1
AtCML23	Phbou.04G0819.1	31.618	136	88	2	16	151	337	467	5.65e-14	67.8
AtCML23	Phbou.01G2139.1	29.496	139	95	1	13	151	371	506	1.81e-13	66.6
AtCML23	Phbou.04G0849.1	31.081	148	85	4	16	157	415	551	3.46e-13	65.9
AtCML23	Phbou.07G1464.1	29.252	147	97	3	1	147	1	140	4.49e-13	62.4
AtCML23	Phbou.01G0103.1	29.197	137	91	3	17	151	370	502	8.61e-13	64.7
AtCML23	Phbou.03G2773.1	31.884	138	87	4	16	151	358	490	1.04e-12	64.3
AtCML23	Phbou.02G3285.1	33.083	133	80	4	16	146	330	455	1.07e-12	64.3
AtCML23	Phbou.06G1283.1	33.813	139	81	5	16	151	410	540	1.64e-12	63.5
AtCML23	Phbou.08G1407.1	27.632	152	103	3	1	152	1	145	1.94e-12	60.8
AtCML23	Phbou.05G1285.1	46.154	65	34	1	13	77	8	71	1.97e-12	59.3
AtCML23	Phbou.05G1285.1	41.379	58	33	1	90	147	10	66	2.82e-10	53.5
AtCML23	Phbou.01G0964.1	31.884	138	89	3	15	151	254	387	7.12e-12	61.6
AtCML23	Phbou.01G0964.1	29.907	107	64	4	44	147	213	311	5.03e-07	47.8
AtCML23	Phbou.09G1621.1	31.618	136	88	2	16	151	449	579	7.24e-12	62
AtCML23	Phbou.05G1776.1	31.724	145	79	5	16	151	357	490	1.14e-11	61.2
AtCML23	Phbou.01G3509.1	44.118	68	36	1	86	151	109	176	1.14e-11	59.3
AtCML23	Phbou.02G3457.1	41.176	68	38	1	86	151	123	190	5.75e-11	57.8
AtCML23	Phbou.02G3457.1	38.571	70	41	1	12	79	124	193	7.35e-06	43.9
AtCML23	Phbou.01G2987.1	27.465	142	91	5	15	151	405	539	1.54e-10	58.2
AtCML23	Phbou.01G2987.1	38.462	65	39	1	84	147	399	463	1.47e-06	46.6
AtCML23	Phbou.03G2156.1	42.647	68	32	2	13	77	8	71	6.93e-10	52.8
AtCML23	Phbou.03G2156.1	35.616	73	46	1	82	154	2	73	1.29e-09	52
AtCML23	Phbou.10G1488.1	29.508	122	80	3	11	131	11	127	1.22e-09	53.5
AtCML23	Phbou.03G0630.1	39.706	68	39	1	86	151	135	202	1.88e-09	53.9
AtCML23	Phbou.03G0630.1	45.313	64	33	1	11	72	135	198	7.61e-09	52.4
AtCML23	Phbou.05G2923.1	26.389	144	94	5	13	151	395	531	2.96e-09	54.3
AtCML23	Phbou.09G1665.1	41.176	68	38	1	86	151	134	201	3.05e-09	53.1
AtCML23	Phbou.02G2083.1	26.582	158	99	4	7	151	350	503	3.8e-09	53.9
AtCML23	Phbou.09G1002.1	26.95	141	86	4	18	151	325	455	1.65e-08	52
AtCML23	Phbou.04G1807.1	24.675	154	98	3	12	147	57	210	3.27e-08	50.8
AtCML23	Phbou.01G2968.1	23.913	138	97	1	16	153	60	189	6.6e-08	50.4
AtCML23	Phbou.04G0268.1	25	144	96	5	13	151	388	524	7.03e-08	50.4
AtCML23	Phbou.08G1681.1	23.022	139	99	2	16	154	36	166	9.58e-08	50.1
AtCML23	Phbou.09G1206.1	31.395	86	53	1	5	84	3	88	9.64e-08	47.4
AtCML23	Phbou.04G2749.1	31.298	131	74	4	23	151	84	200	9.6e-07	46.6
AtCML23	Phbou.08G2060.1	23.529	153	99	3	13	147	77	229	1.46e-06	46.2
AtCML23	Phbou.06G0051.1	39.683	63	36	1	91	151	117	179	1.64e-06	45.4
AtCML23	Phbou.12G0764.1	24.832	149	94	3	17	147	59	207	2.55e-06	45.4
AtCML23	Phbou.12G0872.1	41.818	55	30	1	18	72	546	598	2.71e-06	45.8
# BLASTP 2.12.0+
# Query: AtCML26
# Database: Pb.fa.TBtoolsDB
# Fields: query acc.ver, subject acc.ver, % identity, alignment length, mismatches, gap opens, q. start, q. end, s. start, s. end, evalue, bit score
# 100 hits found
AtCML26	Phbou.01G3607.1	56.028	141	61	1	20	159	17	157	3.35e-54	168
AtCML26	Phbou.03G2157.1	50.314	159	69	3	2	151	4	161	5.87e-49	155
AtCML26	Phbou.02G2189.1	50	150	69	1	8	151	2	151	2.68e-48	153
AtCML26	Phbou.03G1474.1	48.201	139	67	2	20	153	57	195	1.53e-37	127
AtCML26	Phbou.01G3609.1	44.937	158	79	4	2	151	27	184	1.23e-36	124
AtCML26	Phbou.02G2224.1	47.407	135	67	2	20	150	38	172	2.46e-34	118
AtCML26	Phbou.01G3684.1	44.444	144	76	1	12	151	30	173	5.82e-34	117
AtCML26	Phbou.01G3684.1	34.286	70	46	0	83	152	32	101	2.16e-08	50.8
AtCML26	Phbou.12G0263.1	46.324	136	69	2	20	151	51	186	3.52e-33	115
AtCML26	Phbou.10G1255.1	44.286	140	72	3	20	153	28	167	4.89e-33	114
AtCML26	Phbou.02G2258.1	41.481	135	75	1	20	150	12	146	1.63e-30	107
AtCML26	Phbou.02G2258.1	34.921	63	41	0	89	151	12	74	1.23e-07	48.1
AtCML26	Phbou.01G3756.1	41.481	135	75	1	20	150	12	146	1.87e-30	107
AtCML26	Phbou.01G3756.1	34.921	63	41	0	89	151	12	74	1.36e-07	48.1
AtCML26	Phbou.02G2041.1	40.146	137	78	1	20	152	12	148	1.23e-29	105
AtCML26	Phbou.01G3390.1	40.146	137	78	1	20	152	12	148	1.23e-29	105
AtCML26	Phbou.09G1213.1	40.845	142	84	0	10	151	35	176	1.74e-29	106
AtCML26	Phbou.03G0765.1	39.437	142	82	1	20	157	12	153	3.69e-29	105
AtCML26	Phbou.03G0765.1	38.028	71	44	0	20	90	85	155	8.69e-09	52
AtCML26	Phbou.01G0114.1	37.41	139	81	2	20	152	5	143	1.12e-28	103
AtCML26	Phbou.01G0114.1	35.211	71	44	1	20	88	78	148	2.17e-08	50.4
AtCML26	Phbou.11G0606.1	41.333	150	81	3	8	150	58	207	1.54e-28	104
AtCML26	Phbou.11G0606.1	38.462	65	38	1	25	87	149	213	5.09e-07	47.4
AtCML26	Phbou.08G0363.1	41.497	147	77	4	14	151	41	187	2.12e-27	100
AtCML26	Phbou.08G0774.1	37.956	137	81	1	20	152	12	148	2.67e-27	99.8
AtCML26	Phbou.09G1212.1	38.889	144	86	2	10	152	32	174	3.08e-26	97.8
AtCML26	Phbou.03G3326.1	36.09	133	83	1	20	150	79	211	6.38e-25	95.1
AtCML26	Phbou.05G0553.1	38.686	137	78	2	20	150	143	279	1.48e-24	95.9
AtCML26	Phbou.05G0553.1	34.286	70	44	1	20	87	216	285	6.96e-07	47.4
AtCML26	Phbou.02G0654.1	37.778	135	80	1	20	150	12	146	1.64e-24	92.4
AtCML26	Phbou.02G0654.1	42.188	64	37	0	88	151	11	74	3.91e-11	57.8
AtCML26	Phbou.02G0654.1	34.921	63	41	0	21	83	86	148	5.77e-06	43.5
AtCML26	Phbou.03G0495.1	37.671	146	82	1	20	156	62	207	1.21e-23	92
AtCML26	Phbou.03G0495.1	34.286	70	46	0	83	152	56	125	7.44e-06	43.9
AtCML26	Phbou.01G3270.1	37.58	157	88	5	4	150	41	197	6.27e-23	89.7
AtCML26	Phbou.02G0580.1	29.114	158	101	2	6	152	5	162	2.97e-22	87
AtCML26	Phbou.02G0580.1	32.432	74	50	0	12	85	91	164	5.91e-09	52
AtCML26	Phbou.04G1887.1	38.346	133	80	2	20	150	8	140	1.35e-21	90.1
AtCML26	Phbou.02G3194.1	33.582	134	86	1	20	150	8	141	2.52e-21	84.3
AtCML26	Phbou.01G2750.1	36.029	136	82	3	20	150	42	177	3.14e-20	82
AtCML26	Phbou.08G0090.1	32.143	140	88	1	20	152	16	155	1e-19	80.5
AtCML26	Phbou.08G0090.1	33.333	72	48	0	14	85	86	157	6.56e-08	49.3
AtCML26	Phbou.12G1424.1	32.895	152	96	3	3	151	23	171	1.28e-19	80.5
AtCML26	Phbou.10G0106.1	30.496	141	94	1	14	150	25	165	7.06e-19	78.6
AtCML26	Phbou.10G0106.1	39.063	64	39	0	89	152	31	94	1.6e-09	53.9
AtCML26	Phbou.04G0647.1	26.812	138	95	1	20	151	11	148	1.19e-18	77.8
AtCML26	Phbou.04G0647.1	37.313	67	42	0	20	86	86	152	4.32e-08	49.7
AtCML26	Phbou.08G0845.1	33.333	171	91	7	2	150	5	174	3.43e-18	77
AtCML26	Phbou.02G1124.1	34.932	146	81	4	19	150	26	171	4.72e-18	76.6
AtCML26	Phbou.12G1310.1	34.559	136	83	4	21	152	401	534	4.01e-17	77
AtCML26	Phbou.12G1310.1	40.909	66	38	1	18	83	470	534	3.89e-07	48.5
AtCML26	Phbou.03G0979.1	41.322	121	66	4	33	150	57	175	1.53e-16	72.4
AtCML26	Phbou.06G1132.1	33.333	135	82	4	21	150	383	514	5.16e-16	73.9
AtCML26	Phbou.02G2731.1	33.553	152	82	5	19	152	30	180	5.53e-16	73.9
AtCML26	Phbou.10G0149.1	31.25	144	91	4	19	156	382	523	8.37e-16	73.6
AtCML26	Phbou.05G2652.1	24.638	138	98	2	20	151	11	148	2.3e-15	68.9
AtCML26	Phbou.05G2652.1	38.806	67	41	0	20	86	86	152	1.76e-08	50.8
AtCML26	Phbou.03G0792.1	30.282	142	93	3	19	155	370	510	9.89e-15	70.5
AtCML26	Phbou.01G0103.1	29.412	136	92	2	21	152	369	504	1.19e-14	70.1
AtCML26	Phbou.07G1464.1	28.462	130	87	2	21	146	13	140	3.13e-14	65.9
AtCML26	Phbou.09G1001.1	31.579	133	87	3	21	150	381	512	3.24e-14	68.9
AtCML26	Phbou.02G2035.1	30.496	141	92	3	19	154	367	506	4.56e-14	68.6
AtCML26	Phbou.01G2233.1	29.927	137	89	4	21	152	360	494	6.12e-14	68.2
AtCML26	Phbou.01G3608.1	38.356	73	44	1	13	85	3	74	1.86e-13	62
AtCML26	Phbou.01G3608.1	38.095	63	38	1	84	146	5	66	7.48e-08	47.4
AtCML26	Phbou.01G0964.1	29.71	138	90	4	20	152	254	389	2.82e-13	65.9
AtCML26	Phbou.01G0964.1	37.681	69	41	2	18	85	324	391	2.65e-06	45.8
AtCML26	Phbou.12G1367.1	26.471	136	97	1	20	152	360	495	3.39e-13	65.9
AtCML26	Phbou.12G0232.1	29.851	134	87	4	21	150	337	467	4.67e-13	65.5
AtCML26	Phbou.01G3509.1	30.435	138	80	4	27	150	41	176	6.95e-13	62.8
AtCML26	Phbou.08G1407.1	25.373	134	94	2	21	150	13	144	7.22e-13	62
AtCML26	Phbou.01G3385.1	30.216	139	91	4	21	154	327	464	1.52e-12	63.9
AtCML26	Phbou.02G1336.1	29.851	134	87	4	21	150	432	562	1.76e-12	63.9
AtCML26	Phbou.02G3457.1	40.909	66	37	1	89	152	127	192	4.33e-12	61.2
AtCML26	Phbou.03G2773.1	29.197	137	90	4	21	152	358	492	5.75e-12	62.4
AtCML26	Phbou.05G1776.1	27.206	136	95	1	21	152	357	492	8.45e-12	62
AtCML26	Phbou.04G0849.1	30.37	135	85	4	21	150	415	545	1.46e-11	61.2
AtCML26	Phbou.04G0819.1	29.323	133	89	3	21	150	337	467	3.79e-11	60.1
AtCML26	Phbou.01G2139.1	24.444	135	99	1	21	152	374	508	4.25e-11	59.7
AtCML26	Phbou.02G0653.1	28.358	134	92	1	20	149	15	148	1.05e-10	56.6
AtCML26	Phbou.02G0653.1	33.333	63	42	0	89	151	15	77	9.32e-07	45.8
AtCML26	Phbou.03G2156.1	42.188	64	36	1	20	83	10	72	1.06e-10	55.1
AtCML26	Phbou.03G2156.1	43.103	58	32	1	89	146	10	66	2.31e-06	43.5
AtCML26	Phbou.03G0630.1	38.235	68	40	1	85	150	135	202	1.73e-10	57
AtCML26	Phbou.09G1621.1	30.075	133	88	3	21	150	449	579	3.01e-10	57.4
AtCML26	Phbou.09G1665.1	40.625	64	36	1	89	150	138	201	3.49e-10	56.2
AtCML26	Phbou.02G3285.1	28.966	145	96	4	21	161	330	471	4.64e-10	57
AtCML26	Phbou.05G1285.1	36.364	66	41	1	20	85	10	74	6.38e-10	52.8
AtCML26	Phbou.05G1285.1	35.593	59	37	1	88	146	9	66	5.17e-06	42.4
AtCML26	Phbou.09G1002.1	26.316	133	91	3	23	150	325	455	3.59e-09	54.3
AtCML26	Phbou.04G1807.1	25.786	159	91	4	15	146	52	210	6.41e-09	52.8
AtCML26	Phbou.06G1283.1	29.851	134	87	4	21	150	410	540	1.31e-08	52.8
AtCML26	Phbou.06G0051.1	40.625	64	36	1	90	151	117	180	2.54e-08	50.4
AtCML26	Phbou.02G2083.1	27.451	153	99	4	21	163	366	516	3.47e-08	51.2
AtCML26	Phbou.04G2749.1	28.346	127	77	4	28	150	84	200	4.08e-08	50.4
AtCML26	Phbou.01G2987.1	25.175	143	91	4	20	152	405	541	9.32e-08	50.1
AtCML26	Phbou.01G2968.1	22.143	140	107	1	11	150	50	187	1.57e-07	49.3
AtCML26	Phbou.12G0764.1	24.161	149	89	3	22	146	59	207	2.36e-07	48.5
AtCML26	Phbou.04G0268.1	23.179	151	100	5	20	160	390	534	3.7e-06	45.4
AtCML26	Phbou.10G1488.1	23.478	115	85	2	19	130	13	127	3.77e-06	44.3
# BLASTP 2.12.0+
# Query: AtCML39
# Database: Pb.fa.TBtoolsDB
# Fields: query acc.ver, subject acc.ver, % identity, alignment length, mismatches, gap opens, q. start, q. end, s. start, s. end, evalue, bit score
# 73 hits found
AtCML39	Phbou.03G3326.1	49.682	157	75	1	2	158	59	211	6.9e-45	146
AtCML39	Phbou.01G2750.1	39.716	141	82	2	19	158	39	177	4.74e-27	99.8
AtCML39	Phbou.01G3684.1	40.58	138	78	2	22	158	38	172	1.33e-25	96.3
AtCML39	Phbou.12G1424.1	37.5	136	82	2	23	158	38	170	2.09e-25	95.1
AtCML39	Phbou.08G0363.1	39.583	144	80	3	18	158	47	186	1.37e-23	91.3
AtCML39	Phbou.02G2189.1	35.915	142	91	0	17	158	9	150	5.46e-22	85.9
AtCML39	Phbou.03G1474.1	37.162	148	83	2	15	158	50	191	5.58e-22	87
AtCML39	Phbou.01G0114.1	38.298	141	81	3	22	159	5	142	8.77e-22	85.5
AtCML39	Phbou.01G0114.1	30.769	78	50	2	12	85	66	143	4.59e-06	43.9
AtCML39	Phbou.10G1255.1	36.709	158	94	4	2	158	10	162	1.12e-21	85.5
AtCML39	Phbou.02G2224.1	35.294	153	90	3	7	158	28	172	8.31e-21	83.6
AtCML39	Phbou.01G3607.1	36.765	136	81	1	23	158	18	148	1.76e-20	82
AtCML39	Phbou.01G3609.1	37.143	140	82	3	22	158	47	183	1.83e-20	82.8
[truncated: 3,306 more rows]

## Sheet: HMMER search
Table S8-2 Results of PbCaMs/CMLs sequence extraction using HMMER search
# Sequence scores
# ---------------
#
# name bits E-value n exp bias description
# ------------------- ------ --------- --- ----- ----- ---------------------
Phbou.01G3390.1 138.5 7.1e-42 4 4.2 11.6 -
Phbou.02G2041.1 138.5 7.1e-42 4 4.2 11.6 -
Phbou.03G0765.1 136.7 2.5e-41 4 4.2 11.6 -
Phbou.01G3756.1 134.8 1e-40 4 4.2 11.3 -
Phbou.02G2258.1 134.8 1e-40 4 4.2 11.3 -
Phbou.08G0774.1 130.9 1.9e-39 4 4.1 9.6 -
Phbou.02G0654.1 116.6 6.7e-35 4 4.1 7.9 -
Phbou.10G0106.1 115.8 1.2e-34 4 4.1 11.5 -
Phbou.02G2035.1 115.5 1.5e-34 4 4.6 6.0 -
Phbou.01G0114.1 114.8 2.6e-34 4 4.2 11.4 -
Phbou.02G2189.1 114.5 3.2e-34 4 4.2 10.1 -
Phbou.01G3609.1 114.2 4.1e-34 4 4.2 6.3 -
Phbou.10G0149.1 114.1 4.4e-34 4 4.8 4.8 -
Phbou.03G1474.1 113.4 7.2e-34 4 4.3 3.2 -
Phbou.01G3607.1 113.3 7.5e-34 4 4.1 11.6 -
Phbou.12G1310.1 112.9 1e-33 4 4.5 3.6 -
Phbou.02G1336.1 111.9 2.1e-33 4 4.5 6.1 -
Phbou.09G1621.1 111.8 2.3e-33 4 4.6 4.9 -
Phbou.08G0090.1 111.6 2.7e-33 4 4.2 0.1 -
Phbou.12G0263.1 111.5 2.9e-33 4 4.2 5.4 -
Phbou.03G0792.1 111.4 3.2e-33 4 4.7 9.3 -
Phbou.02G2224.1 111.3 3.4e-33 4 4.1 8.6 -
Phbou.01G3385.1 110.6 5.6e-33 4 4.6 7.9 -
Phbou.12G0232.1 110.2 7.5e-33 4 4.6 8.9 -
Phbou.11G0606.1 110.1 8e-33 4 4.3 10.3 -
Phbou.04G0819.1 108.9 1.9e-32 4 4.6 10.0 -
Phbou.06G1283.1 108.8 2.1e-32 4 4.8 4.9 -
Phbou.03G2157.1 108.6 2.5e-32 4 4.2 13.8 -
Phbou.01G3684.1 107.9 4.2e-32 4 4.2 9.8 -
Phbou.06G1132.1 107.7 4.7e-32 4 4.5 11.4 -
Phbou.04G0849.1 107.0 8e-32 4 4.7 6.0 -
Phbou.09G1001.1 106.8 9.1e-32 4 4.6 5.4 -
Phbou.02G0653.1 106.2 1.4e-31 4 4.1 10.4 -
Phbou.05G0553.1 106.1 1.6e-31 4 4.4 12.7 -
Phbou.03G0495.1 105.0 3.6e-31 4 4.3 11.3 -
Phbou.12G1367.1 102.9 1.6e-30 4 4.6 8.3 -
Phbou.05G2652.1 102.4 2.4e-30 4 4.2 4.8 -
Phbou.04G0647.1 101.1 6.2e-30 4 4.3 6.2 -
Phbou.03G2773.1 100.5 9.7e-30 4 4.6 9.3 -
Phbou.02G0580.1 99.6 1.8e-29 4 4.2 0.0 -
Phbou.02G3285.1 99.5 2e-29 4 4.6 6.1 -
Phbou.05G1776.1 97.8 7.1e-29 4 4.6 5.9 -
Phbou.01G2139.1 97.7 7.3e-29 4 4.6 11.7 -
Phbou.10G1255.1 96.7 1.6e-28 4 4.2 6.1 -
Phbou.01G0103.1 96.2 2.2e-28 4 4.5 11.4 -
Phbou.01G2233.1 96.1 2.5e-28 4 4.6 7.8 -
Phbou.01G3270.1 95.9 2.9e-28 4 4.2 12.9 -
Phbou.08G0363.1 95.2 4.7e-28 4 4.3 10.8 -
Phbou.01G2987.1 94.7 7e-28 4 4.7 1.0 -
Phbou.01G0964.1 93.1 2.3e-27 4 4.6 8.3 -
Phbou.05G2923.1 91.2 9.2e-27 4 4.7 1.7 -
Phbou.04G0268.1 90.3 1.7e-26 4 4.5 1.4 -
Phbou.03G3326.1 89.2 4e-26 4 4.2 3.7 -
Phbou.02G1124.1 83.7 2.3e-24 3 3.3 3.6 -
Phbou.09G1212.1 81.0 1.7e-23 4 4.3 19.2 -
Phbou.02G2731.1 80.9 1.8e-23 3 3.9 6.8 -
Phbou.09G1213.1 80.0 3.4e-23 4 4.2 14.6 -
Phbou.03G3132.1 78.7 9.1e-23 6 6.6 16.3 -
Phbou.09G1002.1 76.9 3.3e-22 4 4.6 4.1 -
Phbou.08G0845.1 75.9 6.7e-22 4 3.6 9.7 -
Phbou.02G3194.1 73.2 5.2e-21 4 4.3 10.8 -
Phbou.11G1010.1 72.6 7.9e-21 4 4.4 10.8 -
Phbou.06G0636.1 70.8 3e-20 6 5.8 11.9 -
Phbou.04G1887.1 69.9 5.8e-20 4 4.0 3.6 -
Phbou.07G1464.1 69.1 1e-19 4 3.7 2.2 -
Phbou.04G1807.1 68.9 1.2e-19 4 4.4 11.4 -
Phbou.08G0170.1 68.8 1.3e-19 4 4.5 13.0 -
Phbou.12G0702.1 68.5 1.6e-19 4 4.4 7.0 -
Phbou.01G2750.1 68.4 1.8e-19 4 4.5 16.6 -
Phbou.10G1488.1 68.4 1.8e-19 3 3.4 7.8 -
Phbou.01G3608.1 67.7 2.9e-19 2 2.3 1.8 -
Phbou.12G0764.1 67.5 3.4e-19 4 4.4 9.2 -
Phbou.02G2083.1 66.2 8.4e-19 4 4.3 8.9 -
Phbou.03G0630.1 65.5 1.4e-18 2 2.6 6.4 -
Phbou.03G0393.1 63.5 6.2e-18 6 5.8 12.5 -
Phbou.01G2120.1 63.4 6.9e-18 4 4.3 10.3 -
Phbou.08G1407.1 62.9 9.7e-18 4 3.5 3.5 -
Phbou.12G1424.1 62.8 1.1e-17 4 4.4 12.6 -
Phbou.02G3300.1 61.1 3.8e-17 4 4.7 0.8 -
Phbou.01G3509.1 60.6 5.4e-17 2 2.5 4.7 -
Phbou.03G2156.1 60.6 5.5e-17 2 2.3 0.5 -
Phbou.08G1681.1 58.9 1.8e-16 4 4.4 1.7 -
Phbou.04G2749.1 58.5 2.5e-16 2 2.8 1.9 -
Phbou.05G1285.1 57.9 3.9e-16 2 2.3 2.3 -
Phbou.09G1639.1 57.5 5.4e-16 4 4.4 0.4 -
Phbou.03G0979.1 57.3 6.2e-16 5 4.5 3.7 -
Phbou.01G2968.1 54.9 3.7e-15 4 4.3 3.7 -
Phbou.10G0207.1 54.3 5.6e-15 4 4.4 11.9 -
Phbou.08G2060.1 52.9 1.5e-14 4 4.4 8.6 -
Phbou.03G0949.1 52.0 3e-14 4 3.3 0.5 -
Phbou.04G2103.1 52.0 3.1e-14 4 4.2 2.2 -
Phbou.02G1947.1 51.1 5.9e-14 3 3.2 0.0 -
Phbou.09G1206.1 49.9 1.4e-13 3 2.5 0.7 -
Phbou.01G3296.1 49.8 1.5e-13 3 3.1 0.1 -
Phbou.12G0971.1 48.1 5.2e-13 2 2.4 0.2 -
Phbou.09G1208.1 48.1 5.2e-13 2 2.2 0.1 -
Phbou.03G1099.1 48.0 5.8e-13 2 2.4 0.3 -
Phbou.02G2280.1 45.9 2.7e-12 2 2.7 2.8 -
Phbou.02G3457.1 45.3 4.3e-12 3 2.8 9.9 -
Phbou.12G0872.1 44.9 5.5e-12 2 2.8 1.3 -
Phbou.07G1636.1 44.4 7.8e-12 3 3.7 0.3 -
Phbou.09G1665.1 44.2 9.6e-12 3 2.7 11.7 -
Phbou.06G0379.1 43.5 1.5e-11 3 3.5 1.3 -
Phbou.06G0051.1 42.8 2.6e-11 2 2.5 7.5 -
Phbou.02G0553.1 41.7 6e-11 3 3.7 0.6 -
Phbou.05G0388.1 39.3 3.6e-10 6 5.9 3.4 -
Phbou.02G0445.1 39.1 4e-10 5 5.5 4.2 -
Phbou.06G1733.1 37.7 1.1e-09 2 2.9 0.8 -
Phbou.01G0209.1 37.3 1.5e-09 2 2.5 0.4 -
Phbou.01G0211.1 37.2 1.6e-09 2 2.5 0.4 -
Phbou.01G0218.1 36.8 2.2e-09 2 2.5 1.6 -
Phbou.11G1079.1 36.3 3.1e-09 2 2.5 0.1 -
Phbou.01G0207.1 35.3 6.4e-09 2 2.6 1.8 -
Phbou.01G0210.1 35.3 6.5e-09 2 2.6 1.8 -
Phbou.11G0816.1 35.2 6.8e-09 6 5.2 1.7 -
Phbou.07G1884.1 34.7 9.8e-09 2 2.5 0.3 -
Phbou.10G1260.1 34.7 1e-08 5 5.0 1.6 -
Phbou.01G0217.1 34.5 1.2e-08 2 2.5 1.3 -
Phbou.08G1222.1 34.0 1.7e-08 3 2.9 5.5 -
Phbou.04G2573.1 31.4 1.2e-07 2 1.9 0.1 -
Phbou.08G1317.1 31.0 1.5e-07 3 3.7 3.6 -
Phbou.07G1883.1 29.7 3.9e-07 2 2.5 1.2 -
Phbou.08G1660.1 29.3 5.4e-07 3 2.8 1.3 -
Phbou.03G1182.1 28.7 8.4e-07 2 3.1 0.2 -
Phbou.05G0080.1 28.4 1e-06 3 2.9 0.8 -
Phbou.06G0927.1 27.5 2e-06 2 2.4 0.4 -
Phbou.07G2070.1 27.4 2.2e-06 2 2.6 0.7 -
Phbou.02G2438.1 27.3 2.3e-06 3 2.6 0.5 -
Phbou.09G1209.1 27.2 2.5e-06 2 2.6 2.2 -
Phbou.06G0649.1 26.2 5.4e-06 4 3.6 0.9 -
Phbou.04G0316.1 26.0 6.2e-06 3 3.8 0.3 -
Phbou.08G1346.1 25.6 8.2e-06 2 2.4 1.0 -
Phbou.04G2242.1 25.2 1.1e-05 3 2.9 2.8 -
Phbou.03G1444.1 25.1 1.2e-05 5 3.5 1.0 -
Phbou.04G2180.1 24.9 1.4e-05 2 2.9 0.4 -
Phbou.12G1319.1 24.8 1.4e-05 3 2.9 2.0 -
Phbou.12G1026.1 24.7 1.5e-05 4 3.6 0.6 -
Phbou.05G2896.1 24.4 1.9e-05 3 3.7 0.1 -
Phbou.10G0813.1 23.8 3.1e-05 2 2.5 3.9 -
Phbou.01G1166.1 23.6 3.7e-05 4 3.0 0.2 -
Phbou.01G0212.1 23.4 4.1e-05 2 2.6 0.1 -
Phbou.02G1497.1 23.3 4.5e-05 4 3.7 0.5 -
Phbou.08G1273.1 23.0 5.4e-05 2 2.8 0.1 -
Phbou.02G2350.1 22.9 6e-05 4 4.2 2.2 -
Phbou.08G0559.1 22.8 6.6e-05 2 2.3 0.2 -
Phbou.07G0186.1 22.7 6.8e-05 1 1.6 0.2 -
Phbou.07G1297.1 22.6 7.5e-05 2 2.7 6.3 -
Phbou.08G0047.1 21.8 0.00014 1 1.6 0.1 -
Phbou.03G1625.1 21.2 0.0002 2 2.5 1.7 -
Phbou.08G0481.1 20.3 0.00039 3 3.6 0.2 -
Phbou.03G1833.1 20.0 0.00051 1 1.6 0.1 -
Phbou.02G0837.1 19.2 0.00088 3 3.0 0.2 -
Phbou.06G1312.1 18.7 0.0013 2 2.0 0.1 -
Phbou.02G2003.1 17.8 0.0026 4 3.1 0.0 -
Phbou.09G1037.1 17.0 0.0046 1 1.4 0.0 -
Phbou.07G1592.1 16.2 0.0082 1 1.8 0.3 -
Phbou.10G0598.1 15.9 0.01 4 3.7 5.4 -
Phbou.09G1163.1 15.0 0.02 3 3.4 0.0 -
Phbou.04G0286.1 14.9 0.021 5 3.9 5.3 -
Phbou.05G0475.1 14.6 0.026 4 3.1 0.0 -
Phbou.03G0837.1 14.6 0.026 4 3.6 0.0 -
Phbou.11G0689.1 14.6 0.027 3 2.6 0.0 -
Phbou.09G0795.1 14.6 0.027 2 2.4 0.4 -
Phbou.01G3363.1 14.5 0.029 4 3.4 0.0 -
Phbou.10G1605.1 14.1 0.038 2 2.5 0.0 -
Phbou.01G1724.1 13.5 0.062 2 2.6 0.0 -
Phbou.07G1173.1 13.4 0.066 2 2.2 0.0 -
Phbou.07G1729.1 13.1 0.079 1 1.9 0.1 -
Phbou.07G0958.1 12.9 0.092 2 3.1 1.9 -
Phbou.11G1333.1 12.9 0.094 2 2.1 0.1 -
Phbou.12G1770.1 12.0 0.18 3 3.5 1.0 -
Phbou.06G2115.1 11.9 0.2 1 1.4 0.0 -
Phbou.07G0993.1 11.6 0.24 2 2.3 0.1 -
# Domain scores
# -------------
#
# name bits E-value hit bias env-st env-en ali-st ali-en hmm-st hmm-en description
# ------------------- ------ --------- ----- ----- ------ ------ ------ ------ ------ ------ ---------------------
Phbou.01G3390.1 39.0 4.2e-10 4 0.6 121 149 121 148 1 28 -
Phbou.02G2041.1 39.0 4.2e-10 4 0.6 121 149 121 148 1 28 -
Phbou.03G0765.1 38.6 5.9e-10 4 0.6 121 149 121 148 1 28 -
Phbou.01G3756.1 37.3 1.5e-09 4 0.4 121 149 121 146 1 26 -
Phbou.02G2258.1 37.3 1.5e-09 4 0.4 121 149 121 146 1 26 -
Phbou.02G0654.1 36.8 2.1e-09 1 0.3 12 40 12 39 1 28 -
Phbou.01G3390.1 36.4 3e-09 3 0.1 85 113 85 112 1 28 -
Phbou.02G2041.1 36.4 3e-09 3 0.1 85 113 85 112 1 28 -
Phbou.01G3756.1 36.0 3.8e-09 3 0.1 85 113 85 112 1 28 -
Phbou.02G2258.1 36.0 3.8e-09 3 0.1 85 113 85 112 1 28 -
Phbou.01G3390.1 36.0 3.9e-09 1 0.1 12 40 12 40 1 29 -
Phbou.01G3756.1 36.0 3.9e-09 1 0.1 12 40 12 40 1 29 -
Phbou.02G2041.1 36.0 3.9e-09 1 0.1 12 40 12 40 1 29 -
Phbou.02G2258.1 36.0 3.9e-09 1 0.1 12 40 12 40 1 29 -
Phbou.04G0647.1 35.9 4.1e-09 4 0.2 122 150 122 148 1 27 -
Phbou.03G0765.1 35.9 4.2e-09 3 0.1 85 113 85 112 1 28 -
Phbou.08G0774.1 35.9 4.2e-09 3 0.0 85 113 85 112 1 28 -
Phbou.03G0630.1 35.7 5e-09 2 1.3 177 205 177 204 1 28 -
Phbou.03G0765.1 35.5 5.4e-09 1 0.1 12 40 12 40 1 29 -
Phbou.02G2035.1 35.2 6.8e-09 4 0.6 475 503 475 502 1 28 -
Phbou.05G2652.1 35.2 6.8e-09 4 0.1 122 150 122 149 1 28 -
Phbou.01G3385.1 35.2 7.2e-09 4 0.6 433 461 433 460 1 28 -
Phbou.10G0106.1 35.1 7.4e-09 2 0.6 67 95 68 94 2 28 -
Phbou.01G0114.1 34.9 8.7e-09 4 0.4 116 144 116 142 1 27 -
Phbou.12G1367.1 34.9 8.7e-09 4 0.4 468 496 470 495 3 28 -
Phbou.08G0774.1 34.9 9e-09 4 0.3 121 149 121 148 1 28 -
Phbou.04G0819.1 34.7 1e-08 4 0.4 442 470 443 469 2 28 -
Phbou.01G3608.1 34.5 1.2e-08 1 0.1 10 38 10 36 1 27 -
Phbou.01G0114.1 34.5 1.2e-08 3 0.1 78 106 79 105 2 28 -
Phbou.01G2139.1 34.3 1.3e-08 4 0.3 481 509 482 508 2 28 -
Phbou.12G0232.1 34.2 1.4e-08 4 0.4 442 470 443 469 2 28 -
Phbou.12G1310.1 34.1 1.6e-08 4 0.0 507 535 508 534 2 28 -
Phbou.10G0106.1 33.9 1.8e-08 1 0.1 31 59 31 59 1 29 -
Phbou.08G0774.1 33.7 2.2e-08 1 0.1 12 40 12 40 1 29 -
Phbou.02G1336.1 33.4 2.6e-08 1 0.1 431 459 432 458 2 28 -
Phbou.03G0792.1 33.3 2.8e-08 4 1.3 478 506 478 505 1 28 -
Phbou.12G1424.1 33.2 3.1e-08 4 1.1 145 171 145 171 1 27 -
Phbou.01G3390.1 33.1 3.3e-08 2 0.1 48 76 48 75 1 28 -
Phbou.02G2041.1 33.1 3.3e-08 2 0.1 48 76 48 75 1 28 -
Phbou.10G0149.1 33.1 3.3e-08 4 0.2 490 518 491 517 2 28 -
Phbou.06G1132.1 33.0 3.4e-08 4 1.1 489 517 490 516 2 28 -
Phbou.02G2189.1 33.0 3.5e-08 3 0.1 89 117 89 117 1 29 -
Phbou.10G1255.1 32.9 3.9e-08 1 0.1 28 56 28 56 1 29 -
Phbou.12G1367.1 32.9 3.9e-08 1 2.1 360 388 360 387 1 28 -
Phbou.01G2750.1 32.9 3.9e-08 1 0.1 42 70 43 68 2 27 -
Phbou.01G2139.1 32.8 4.2e-08 1 0.1 373 401 374 400 2 28 -
Phbou.10G0106.1 32.8 4.2e-08 4 0.3 140 168 140 167 1 28 -
Phbou.01G3608.1 32.7 4.4e-08 2 0.4 45 72 45 69 1 25 -
Phbou.03G0765.1 32.6 4.7e-08 2 0.1 48 76 48 75 1 28 -
Phbou.11G0606.1 32.6 4.8e-08 3 0.1 144 172 145 171 2 28 -
Phbou.12G0232.1 32.5 5e-08 1 0.2 336 364 337 363 2 28 -
Phbou.02G0653.1 32.5 5.1e-08 1 0.1 15 43 15 42 1 28 -
Phbou.05G0553.1 32.3 6e-08 4 0.6 254 282 254 280 1 27 -
Phbou.04G0819.1 32.2 6.4e-08 1 0.2 336 364 337 363 2 28 -
Phbou.03G0979.1 32.1 6.6e-08 3 0.0 113 141 113 139 1 27 -
Phbou.01G3270.1 32.1 6.7e-08 3 0.4 134 162 134 161 1 28 -
Phbou.01G3509.1 32.1 6.8e-08 2 1.1 151 179 151 178 1 28 -
Phbou.03G0630.1 32.1 7.1e-08 1 0.3 139 166 139 163 1 25 -
Phbou.01G2750.1 31.8 8.4e-08 4 0.4 152 178 152 177 1 26 -
Phbou.03G0495.1 31.8 8.5e-08 4 1.2 176 204 176 203 1 28 -
Phbou.01G3607.1 31.7 8.9e-08 4 0.2 123 151 124 150 2 28 -
Phbou.02G1336.1 31.7 9e-08 4 0.7 537 565 538 564 2 28 -
Phbou.02G3194.1 31.7 9.3e-08 2 0.1 80 108 80 108 1 29 -
Phbou.02G2189.1 31.7 9.3e-08 4 0.2 125 153 126 152 2 28 -
Phbou.10G0149.1 31.7 9.3e-08 1 0.0 383 411 384 410 2 28 -
Phbou.01G2233.1 31.5 1.1e-07 4 0.2 467 495 468 494 2 28 -
Phbou.04G0849.1 31.4 1.1e-07 4 1.3 520 548 521 547 2 28 -
Phbou.01G3756.1 31.4 1.2e-07 2 0.1 48 76 48 75 1 28 -
Phbou.02G2258.1 31.4 1.2e-07 2 0.1 48 76 48 75 1 28 -
Phbou.11G0606.1 31.4 1.2e-07 4 0.7 182 210 182 208 1 27 -
Phbou.03G3326.1 31.4 1.2e-07 1 0.0 79 107 79 107 1 29 -
Phbou.02G3285.1 31.2 1.3e-07 1 0.1 329 357 330 356 2 28 -
Phbou.05G0553.1 31.0 1.6e-07 3 0.2 216 244 217 243 2 28 -
Phbou.08G0774.1 30.9 1.6e-07 2 0.2 48 76 48 75 1 28 -
Phbou.02G3194.1 30.9 1.7e-07 3 0.6 116 143 117 141 2 26 -
Phbou.01G3607.1 30.9 1.7e-07 3 0.1 87 115 87 115 1 29 -
Phbou.01G0964.1 30.9 1.7e-07 4 0.1 362 390 363 389 2 28 -
Phbou.03G2773.1 30.8 1.7e-07 4 0.3 465 493 466 492 2 28 -
Phbou.05G1285.1 30.8 1.8e-07 1 0.1 10 38 10 37 1 28 -
Phbou.09G1621.1 30.7 1.9e-07 4 1.0 554 582 555 581 2 28 -
Phbou.09G1208.1 30.7 1.9e-07 1 0.1 18 46 18 44 1 27 -
Phbou.01G3609.1 30.7 2e-07 1 0.0 47 75 47 75 1 29 -
Phbou.01G3607.1 30.6 2.1e-07 1 0.0 17 45 18 45 2 29 -
Phbou.09G1621.1 30.6 2.1e-07 1 0.1 448 476 449 475 2 28 -
Phbou.01G0103.1 30.5 2.2e-07 4 0.1 477 505 478 504 2 28 -
Phbou.02G2083.1 30.4 2.4e-07 3 1.6 478 506 478 505 1 28 -
Phbou.06G1283.1 30.4 2.5e-07 4 0.8 515 543 516 542 2 28 -
Phbou.05G1776.1 30.3 2.6e-07 4 0.2 465 493 466 492 2 28 -
Phbou.02G2224.1 30.3 2.6e-07 4 0.9 147 175 147 174 1 28 -
Phbou.12G1310.1 30.2 2.9e-07 3 0.1 472 500 473 499 2 28 -
Phbou.06G1132.1 30.1 2.9e-07 3 0.3 454 482 456 481 3 28 -
Phbou.11G1010.1 30.1 3e-07 4 0.2 217 245 218 243 2 27 -
Phbou.01G3609.1 30.1 3.1e-07 4 0.3 158 186 158 185 1 28 -
Phbou.03G2156.1 30.0 3.1e-07 1 0.0 10 38 10 37 1 28 -
Phbou.06G1132.1 30.0 3.2e-07 1 0.0 382 410 383 409 2 28 -
Phbou.12G1367.1 29.9 3.5e-07 3 0.0 432 459 433 457 2 26 -
Phbou.02G0653.1 29.8 3.7e-07 2 0.8 51 79 51 78 1 28 -
Phbou.02G0654.1 29.8 3.8e-07 2 0.1 48 76 48 75 1 28 -
Phbou.03G2157.1 29.7 3.9e-07 4 0.4 135 163 136 162 2 28 -
Phbou.04G2573.1 29.7 4e-07 2 0.1 19 47 19 47 1 29 -
Phbou.04G2749.1 29.7 4.1e-07 2 0.5 176 203 177 201 3 27 -
Phbou.01G3684.1 29.7 4.1e-07 4 0.6 147 175 147 174 1 28 -
Phbou.01G3509.1 29.6 4.2e-07 1 0.1 113 141 113 138 1 26 -
Phbou.08G0090.1 29.6 4.3e-07 4 0.0 128 156 130 154 3 27 -
Phbou.02G3285.1 29.5 4.5e-07 3 0.0 401 429 403 428 3 28 -
Phbou.03G3326.1 29.5 4.8e-07 4 1.1 186 212 186 211 1 26 -
Phbou.02G1124.1 29.3 5.3e-07 2 0.3 108 136 108 135 1 28 -
Phbou.09G1001.1 29.3 5.4e-07 4 0.1 487 515 489 514 3 28 -
Phbou.08G0090.1 29.3 5.5e-07 3 0.0 92 120 93 119 2 28 -
Phbou.09G1212.1 29.2 5.8e-07 4 1.1 147 175 147 174 1 28 -
Phbou.02G2224.1 29.2 6e-07 1 0.0 38 66 38 66 1 29 -
Phbou.02G2731.1 29.1 6.1e-07 3 0.3 153 181 154 180 2 28 -
Phbou.09G1001.1 29.1 6.2e-07 1 0.0 380 408 381 407 2 28 -
Phbou.02G3457.1 29.1 6.3e-07 1 0.4 127 155 127 153 1 27 -
Phbou.03G2156.1 29.0 6.6e-07 2 0.1 39 69 45 68 1 24 -
Phbou.04G0849.1 29.0 6.6e-07 1 0.0 414 442 415 441 2 28 -
Phbou.11G0606.1 28.8 7.7e-07 1 0.0 71 99 71 94 1 24 -
Phbou.02G2731.1 28.8 7.8e-07 2 0.3 115 143 115 143 1 29 -
Phbou.06G1283.1 28.8 7.9e-07 1 0.1 409 437 410 436 2 28 -
Phbou.12G0263.1 28.8 7.9e-07 1 0.0 51 79 51 77 1 27 -
Phbou.01G3609.1 28.8 8e-07 2 0.0 85 112 85 109 1 25 -
Phbou.02G1124.1 28.7 8.2e-07 1 0.0 27 55 28 54 2 28 -
Phbou.03G2157.1 28.7 8.6e-07 2 1.7 57 81 57 81 1 25 -
Phbou.02G0580.1 28.6 8.8e-07 4 0.0 135 163 137 162 3 28 -
Phbou.03G2157.1 28.6 9e-07 3 0.0 99 127 99 127 1 29 -
Phbou.03G2157.1 28.6 9e-07 1 0.1 21 49 21 48 1 28 -
Phbou.03G2773.1 28.5 9.5e-07 1 0.7 357 385 358 384 2 28 -
Phbou.09G1002.1 28.5 9.6e-07 4 0.0 430 458 432 457 3 28 -
Phbou.12G0263.1 28.5 9.8e-07 4 0.4 160 188 161 187 2 28 -
Phbou.03G0495.1 28.5 1e-06 1 0.1 62 90 62 88 1 27 -
Phbou.06G1283.1 28.3 1.2e-06 3 0.0 481 509 483 508 3 28 -
Phbou.09G1206.1 28.3 1.2e-06 2 0.1 19 47 19 46 1 28 -
Phbou.05G0553.1 28.3 1.2e-06 1 0.1 143 171 143 168 1 26 -
Phbou.01G0103.1 28.2 1.3e-06 1 0.5 368 396 369 395 2 28 -
Phbou.09G1621.1 28.2 1.3e-06 3 0.0 520 548 523 547 4 28 -
Phbou.08G0363.1 28.1 1.3e-06 3 0.1 124 152 124 151 1 28 -
Phbou.02G2035.1 28.1 1.3e-06 1 0.0 368 396 369 395 2 28 -
Phbou.03G0495.1 28.1 1.3e-06 3 0.0 140 168 140 167 1 28 -
Phbou.08G0845.1 28.1 1.3e-06 2 0.7 111 139 111 138 1 28 -
Phbou.03G1474.1 28.1 1.3e-06 3 0.0 130 158 130 158 1 29 -
Phbou.01G3684.1 28.1 1.3e-06 2 0.3 74 101 74 98 1 25 -
Phbou.12G0872.1 28.0 1.4e-06 1 0.1 544 571 545 570 3 28 -
Phbou.06G0051.1 28.0 1.4e-06 1 0.2 116 144 117 142 2 27 -
Phbou.03G0792.1 28.0 1.4e-06 3 0.0 443 471 446 470 4 28 -
Phbou.03G1474.1 28.0 1.4e-06 4 0.1 166 194 167 193 2 28 -
Phbou.04G0647.1 27.9 1.6e-06 3 0.1 86 114 87 114 2 29 -
Phbou.05G2652.1 27.9 1.6e-06 3 0.1 86 114 87 114 2 29 -
Phbou.03G1474.1 27.8 1.6e-06 1 0.0 57 85 58 84 2 28 -
Phbou.08G0845.1 27.7 1.7e-06 3 0.2 149 177 150 176 2 28 -
Phbou.03G1474.1 27.6 1.8e-06 2 0.1 93 120 93 117 1 25 -
Phbou.02G2280.1 27.6 1.9e-06 2 0.6 64 92 64 91 1 28 -
Phbou.12G0263.1 27.6 1.9e-06 2 0.0 87 112 87 110 1 24 -
Phbou.03G0792.1 27.5 2e-06 1 0.0 371 399 372 397 2 27 -
Phbou.02G2224.1 27.4 2.1e-06 3 0.0 111 139 111 139 1 29 -
Phbou.02G0653.1 27.4 2.1e-06 3 0.0 89 116 90 115 3 28 -
Phbou.06G0636.1 27.3 2.3e-06 2 1.0 251 278 254 277 5 28 -
Phbou.02G2035.1 27.3 2.3e-06 3 0.0 440 468 443 467 4 28 -
Phbou.09G1212.1 27.3 2.3e-06 3 0.7 111 139 111 138 1 28 -
Phbou.07G1464.1 27.3 2.3e-06 1 0.0 12 40 13 40 2 29 -
Phbou.04G2749.1 27.3 2.4e-06 1 0.0 137 165 137 162 1 26 -
Phbou.01G3684.1 27.2 2.4e-06 3 0.1 111 139 111 139 1 29 -
Phbou.02G2189.1 27.2 2.5e-06 1 0.0 14 42 14 41 1 28 -
Phbou.02G1336.1 27.2 2.6e-06 3 0.0 503 531 505 529 3 27 -
Phbou.01G3270.1 27.1 2.7e-06 2 0.1 99 127 100 123 2 25 -
Phbou.08G0090.1 27.1 2.7e-06 1 0.0 16 44 16 44 1 29 -
Phbou.02G2224.1 27.1 2.7e-06 2 0.3 74 101 74 98 1 25 -
Phbou.08G0363.1 27.1 2.8e-06 4 0.5 161 189 165 188 5 28 -
Phbou.05G1285.1 27.1 2.8e-06 2 0.3 45 69 45 68 1 24 -
Phbou.01G3684.1 27.1 2.8e-06 1 0.0 38 66 38 66 1 29 -
Phbou.12G0971.1 27.0 3e-06 2 0.2 74 102 76 100 3 27 -
Phbou.10G0149.1 27.0 3e-06 3 0.0 455 483 458 482 4 28 -
Phbou.09G1001.1 26.9 3.2e-06 3 0.1 452 480 454 479 3 28 -
Phbou.02G2189.1 26.8 3.5e-06 2 0.8 50 76 50 74 1 25 -
Phbou.12G0263.1 26.8 3.5e-06 3 0.0 124 152 124 150 1 27 -
Phbou.10G1255.1 26.7 3.7e-06 2 0.0 64 92 64 89 1 26 -
Phbou.02G0654.1 26.7 3.7e-06 3 0.0 85 113 86 112 2 28 -
Phbou.03G1099.1 26.7 3.7e-06 2 0.2 74 102 76 100 3 27 -
Phbou.01G3385.1 26.6 4e-06 3 0.0 398 426 401 425 4 28 -
Phbou.12G0702.1 26.5 4.2e-06 4 0.1 167 195 168 192 2 26 -
Phbou.04G2103.1 26.4 4.5e-06 2 0.1 42 68 43 66 2 25 -
Phbou.12G0764.1 26.4 4.6e-06 1 0.0 57 85 58 85 2 29 -
Phbou.09G1665.1 26.4 4.6e-06 1 0.2 138 166 138 163 1 26 -
Phbou.09G1213.1 26.3 4.8e-06 3 0.0 114 142 114 141 1 28 -
Phbou.12G1424.1 26.3 5.1e-06 1 0.0 37 65 38 65 2 29 -
Phbou.02G0654.1 26.2 5.3e-06 4 0.1 121 149 121 148 1 28 -
Phbou.10G1488.1 26.2 5.4e-06 3 1.2 86 112 87 111 2 26 -
Phbou.04G1807.1 26.2 5.5e-06 1 0.0 60 88 61 88 2 29 -
Phbou.02G1947.1 26.1 5.6e-06 2 0.0 152 180 153 178 2 27 -
Phbou.08G0170.1 26.1 5.6e-06 3 0.2 108 136 109 135 2 28 -
Phbou.09G1213.1 26.0 5.9e-06 1 0.5 45 73 45 72 1 28 -
Phbou.04G0849.1 26.0 6.2e-06 3 0.0 486 514 488 512 3 27 -
Phbou.01G0114.1 26.0 6.3e-06 1 0.0 5 28 5 27 1 23 -
Phbou.01G3607.1 26.0 6.3e-06 2 0.9 53 77 53 76 1 24 -
Phbou.01G3609.1 25.9 6.7e-06 3 0.0 122 150 122 149 1 28 -
Phbou.01G3385.1 25.9 6.7e-06 1 0.0 326 354 329 353 4 28 -
Phbou.08G1407.1 25.9 6.7e-06 1 0.0 12 40 13 40 2 29 -
Phbou.12G1310.1 25.8 6.9e-06 1 0.0 400 428 401 427 2 28 -
Phbou.01G3270.1 25.7 7.9e-06 1 0.2 62 90 63 89 2 28 -
Phbou.09G1665.1 25.6 8e-06 2 0.9 177 204 180 202 5 27 -
Phbou.02G1124.1 25.4 9.3e-06 3 0.1 146 174 147 173 2 28 -
Phbou.07G1464.1 25.4 9.3e-06 2 0.0 83 111 84 110 2 28 -
Phbou.06G0927.1 25.4 9.7e-06 1 0.0 387 413 388 413 2 27 -
Phbou.07G1636.1 25.3 1e-05 3 0.4 491 519 492 518 2 28 -
Phbou.01G0114.1 25.3 1e-05 2 0.4 41 69 41 66 1 26 -
Phbou.05G1776.1 25.1 1.2e-05 1 0.1 356 384 357 383 2 28 -
Phbou.03G0393.1 25.0 1.2e-05 2 1.6 242 269 245 267 5 27 -
Phbou.08G0845.1 25.0 1.3e-05 1 0.0 27 55 28 53 2 27 -
Phbou.03G0792.1 24.9 1.4e-05 2 0.1 407 435 407 434 1 28 -
Phbou.01G0103.1 24.8 1.5e-05 3 0.5 440 468 441 466 2 27 -
Phbou.02G2731.1 24.8 1.5e-05 1 0.0 31 59 32 58 2 28 -
Phbou.03G3132.1 24.7 1.5e-05 5 0.3 280 307 281 304 3 26 -
Phbou.01G3385.1 24.7 1.6e-05 2 0.1 362 390 362 389 1 28 -
Phbou.02G2035.1 24.7 1.6e-05 2 0.1 404 432 404 431 1 28 -
Phbou.04G1887.1 24.7 1.6e-05 2 0.0 78 106 79 105 2 28 -
Phbou.04G0268.1 24.6 1.7e-05 3 0.0 470 493 472 491 4 23 -
Phbou.08G0170.1 24.6 1.7e-05 4 0.1 152 179 153 177 2 26 -
Phbou.03G0949.1 24.6 1.7e-05 3 0.0 168 196 170 194 3 27 -
Phbou.01G2987.1 24.6 1.7e-05 3 0.0 485 508 487 506 4 23 -
Phbou.05G2923.1 24.6 1.7e-05 3 0.0 477 500 479 498 4 23 -
Phbou.02G0580.1 24.5 1.9e-05 3 0.0 99 127 100 127 2 29 -
Phbou.01G2233.1 24.4 1.9e-05 3 0.0 431 458 432 456 2 26 -
Phbou.03G2773.1 24.4 2e-05 3 0.0 429 456 430 454 2 26 -
Phbou.01G2120.1 24.3 2.1e-05 2 0.6 127 155 128 153 2 27 -
Phbou.12G0232.1 24.0 2.8e-05 3 0.0 409 436 411 435 4 28 -
Phbou.01G3296.1 23.9 2.8e-05 2 0.0 207 235 208 233 2 27 -
Phbou.05G2923.1 23.9 2.8e-05 1 0.2 397 425 397 424 1 28 -
Phbou.04G0268.1 23.9 2.8e-05 1 0.2 390 418 390 417 1 28 -
Phbou.06G1733.1 23.9 2.8e-05 2 0.1 221 248 222 246 3 27 -
Phbou.01G2987.1 23.9 2.9e-05 1 0.2 405 433 405 432 1 28 -
Phbou.10G1488.1 23.8 3e-05 1 0.0 14 42 18 39 5 26 -
Phbou.08G2060.1 23.8 3.1e-05 1 0.0 79 107 80 107 2 29 -
Phbou.04G0819.1 23.6 3.5e-05 3 0.1 409 436 411 435 4 28 -
Phbou.09G1213.1 23.5 3.9e-05 4 0.6 150 178 154 177 5 28 -
Phbou.04G0268.1 23.4 4e-05 4 0.0 500 527 504 526 6 28 -
Phbou.01G2987.1 23.4 4.3e-05 4 0.0 517 542 520 541 7 28 -
Phbou.03G0949.1 23.3 4.4e-05 1 0.0 103 130 106 129 5 28 -
Phbou.08G1346.1 23.2 4.8e-05 2 0.4 75 103 77 102 3 28 -
Phbou.09G1212.1 23.2 4.8e-05 1 0.3 41 69 41 66 1 26 -
Phbou.05G2923.1 23.2 4.9e-05 4 0.0 510 534 512 533 7 28 -
Phbou.02G2083.1 22.9 5.8e-05 2 0.0 436 464 440 464 5 29 -
Phbou.05G1776.1 22.9 5.9e-05 3 0.0 429 456 430 454 2 26 -
Phbou.04G2242.1 22.9 6e-05 1 0.3 384 412 385 409 2 26 -
Phbou.01G0964.1 22.9 6.2e-05 3 0.2 326 353 327 351 2 26 -
Phbou.08G1407.1 22.7 6.8e-05 2 0.0 83 111 84 110 2 28 -
Phbou.02G3457.1 22.5 7.8e-05 2 0.4 165 193 166 192 2 28 -
Phbou.08G0363.1 22.5 8.3e-05 2 0.4 89 116 90 113 2 25 -
Phbou.04G1807.1 22.4 8.4e-05 3 0.1 151 179 153 177 3 27 -
Phbou.04G1887.1 22.4 8.4e-05 3 0.5 115 143 116 142 2 28 -
Phbou.01G0964.1 22.4 8.6e-05 1 0.2 254 282 255 281 2 28 -
Phbou.08G0363.1 22.4 8.8e-05 1 0.0 51 79 52 77 2 27 -
Phbou.01G2233.1 22.4 8.9e-05 1 0.2 359 387 360 386 2 28 -
Phbou.06G0379.1 22.3 9.2e-05 3 0.4 95 123 96 122 2 28 -
Phbou.04G0819.1 22.2 9.9e-05 2 0.0 372 400 372 399 1 28 -
Phbou.12G0232.1 22.2 9.9e-05 2 0.0 372 400 372 399 1 28 -
Phbou.12G1319.1 22.2 9.9e-05 1 0.3 388 416 390 415 3 28 -
Phbou.01G3296.1 22.2 0.0001 1 0.0 142 169 145 168 5 28 -
Phbou.11G0606.1 21.9 0.00012 2 0.1 107 135 110 133 4 27 -
Phbou.02G0580.1 21.9 0.00013 2 0.0 59 86 60 84 2 26 -
Phbou.10G1255.1 21.9 0.00013 3 0.0 101 129 102 127 2 27 -
Phbou.07G2070.1 21.8 0.00014 2 0.3 269 297 269 295 1 27 -
Phbou.07G0186.1 21.6 0.00015 1 0.2 388 416 389 414 2 27 -
Phbou.06G0636.1 21.6 0.00016 5 0.1 444 472 445 471 2 28 -
Phbou.03G0495.1 21.6 0.00016 2 0.1 98 126 101 123 4 26 -
Phbou.03G0393.1 21.5 0.00017 1 0.3 209 235 211 233 5 27 -
Phbou.01G2968.1 21.4 0.00018 3 0.6 158 189 163 187 2 26 -
Phbou.10G1488.1 21.3 0.0002 2 0.1 51 79 54 76 4 26 -
Phbou.05G0553.1 21.2 0.0002 2 0.2 179 207 180 204 2 26 -
Phbou.09G1001.1 21.2 0.00021 2 0.0 416 443 416 440 1 25 -
Phbou.04G1887.1 21.2 0.00021 1 0.0 8 36 8 35 1 28 -
Phbou.02G0653.1 21.2 0.00021 4 0.2 124 151 124 148 1 25 -
Phbou.10G0149.1 21.1 0.00022 2 0.1 419 447 419 446 1 28 -
Phbou.02G1947.1 21.1 0.00023 1 0.0 87 114 90 113 5 28 -
Phbou.12G0702.1 21.1 0.00023 2 0.2 86 114 88 112 3 27 -
Phbou.11G1010.1 21.0 0.00024 3 0.0 173 201 174 198 2 26 -
Phbou.01G2968.1 21.0 0.00025 1 0.1 95 123 97 120 3 26 -
Phbou.08G0090.1 20.9 0.00026 2 0.0 52 78 53 76 2 25 -
Phbou.11G1010.1 20.8 0.00027 2 0.4 136 164 138 160 3 25 -
Phbou.09G1621.1 20.8 0.00028 2 0.0 484 512 484 508 1 25 -
Phbou.08G1660.1 20.8 0.00028 1 0.2 237 265 238 263 2 27 -
Phbou.08G0047.1 20.8 0.00028 1 0.1 74 102 75 101 2 28 -
Phbou.12G1310.1 20.8 0.00028 2 0.1 436 463 436 460 1 25 -
Phbou.01G0209.1 20.8 0.00028 2 0.1 74 102 77 97 4 24 -
Phbou.01G0211.1 20.8 0.00028 2 0.1 74 102 77 97 4 24 -
Phbou.04G0647.1 20.7 0.0003 1 0.0 11 39 12 39 2 29 -
Phbou.08G0559.1 20.7 0.00031 1 0.1 324 351 325 347 2 24 -
Phbou.10G0207.1 20.5 0.00034 2 1.1 77 104 79 100 3 24 -
Phbou.10G0207.1 20.4 0.00036 4 0.4 158 185 159 183 2 26 -
Phbou.01G2120.1 20.4 0.00039 4 0.7 208 236 209 233 2 26 -
Phbou.02G3285.1 20.3 0.0004 2 0.0 365 393 365 389 1 25 -
Phbou.01G2120.1 20.2 0.00042 3 0.0 164 192 165 190 2 27 -
Phbou.03G1444.1 20.2 0.00042 1 0.1 228 256 229 254 2 27 -
Phbou.05G2652.1 20.2 0.00044 1 0.0 11 39 12 39 2 29 -
Phbou.10G0106.1 20.0 0.00052 3 0.0 104 132 104 129 1 26 -
Phbou.09G1206.1 19.9 0.00053 3 0.1 55 81 56 78 2 24 -
Phbou.02G0580.1 19.9 0.00054 1 0.0 23 51 23 41 1 19 -
Phbou.04G1807.1 19.8 0.00057 4 0.4 189 216 192 215 4 27 -
Phbou.08G1681.1 19.8 0.00057 4 0.2 138 165 144 163 7 26 -
Phbou.04G0849.1 19.7 0.00061 2 0.0 450 478 451 474 2 25 -
Phbou.06G1283.1 19.7 0.00062 2 0.0 445 473 445 469 1 25 -
Phbou.12G0764.1 19.7 0.00063 3 0.1 148 176 150 174 3 27 -
Phbou.01G2233.1 19.7 0.00063 2 0.0 395 423 396 419 2 25 -
Phbou.05G1776.1 19.6 0.00066 2 0.0 392 420 393 416 2 25 -
Phbou.02G1336.1 19.6 0.00066 2 0.0 467 495 467 491 1 25 -
Phbou.08G1681.1 19.6 0.00068 2 0.3 72 99 73 96 3 26 -
Phbou.12G0764.1 19.6 0.00068 4 0.2 187 213 190 212 5 27 -
Phbou.03G2773.1 19.6 0.0007 2 0.0 393 421 394 417 2 25 -
Phbou.01G0217.1 19.6 0.0007 2 0.1 74 102 76 97 3 24 -
Phbou.01G0218.1 19.6 0.0007 2 0.1 74 102 76 97 3 24 -
Phbou.07G1883.1 19.5 0.00076 1 0.0 287 315 288 312 2 26 -
Phbou.06G0636.1 19.4 0.00077 1 0.3 218 244 219 242 4 27 -
Phbou.01G0964.1 19.4 0.00079 2 0.0 290 318 291 314 2 25 -
Phbou.03G1099.1 19.4 0.0008 1 0.0 24 52 25 51 2 28 -
Phbou.09G1002.1 19.2 0.00088 2 0.1 358 385 358 382 1 25 -
Phbou.04G2180.1 19.2 0.00091 1 0.5 155 183 157 181 3 27 -
Phbou.08G1317.1 19.2 0.00091 3 1.0 476 504 482 503 7 28 -
Phbou.12G1026.1 19.2 0.00094 1 0.1 166 194 167 192 2 27 -
Phbou.06G1132.1 19.0 0.001 2 0.0 418 445 418 442 1 25 -
Phbou.12G0971.1 19.0 0.001 1 0.0 24 52 25 51 2 28 -
Phbou.02G3300.1 19.0 0.0011 3 0.1 419 446 422 444 4 26 -
Phbou.05G2652.1 19.0 0.0011 2 0.1 47 73 50 71 4 25 -
Phbou.03G1833.1 18.9 0.0012 1 0.1 94 120 95 119 4 28 -
Phbou.05G0080.1 18.6 0.0014 1 0.0 302 329 305 326 5 26 -
Phbou.01G0207.1 18.6 0.0014 2 0.1 74 102 78 97 5 24 -
Phbou.01G0210.1 18.6 0.0014 2 0.1 74 102 78 97 5 24 -
Phbou.01G2139.1 18.5 0.0015 3 1.0 445 472 446 470 2 26 -
Phbou.07G1884.1 18.4 0.0017 1 0.0 307 334 308 331 2 25 -
Phbou.01G3270.1 18.3 0.0018 4 0.2 172 200 172 199 1 28 -
Phbou.02G2438.1 18.1 0.002 2 0.0 33 61 34 61 2 29 -
Phbou.08G1222.1 18.1 0.0021 1 0.0 316 344 317 341 2 26 -
Phbou.02G2280.1 17.9 0.0023 1 0.0 24 52 25 49 2 26 -
Phbou.03G3132.1 17.9 0.0024 4 0.6 231 257 233 254 5 26 -
Phbou.01G0103.1 17.8 0.0025 2 0.0 404 432 405 428 2 25 -
Phbou.08G1222.1 17.8 0.0026 2 0.6 356 383 357 381 2 26 -
Phbou.02G3285.1 17.7 0.0027 4 1.2 435 455 436 455 2 21 -
Phbou.01G2987.1 17.6 0.0029 2 0.0 442 469 443 466 2 25 -
Phbou.02G1497.1 17.6 0.003 2 0.3 274 302 276 300 3 27 -
Phbou.03G0393.1 17.5 0.0031 5 0.1 435 463 436 462 2 28 -
Phbou.04G0647.1 17.5 0.0031 2 0.1 47 73 49 71 3 25 -
Phbou.04G0316.1 17.5 0.0033 1 0.0 11 39 12 36 2 26 -
Phbou.06G0051.1 17.4 0.0033 2 2.4 154 180 154 179 1 26 -
Phbou.08G0170.1 17.4 0.0033 2 0.7 71 99 73 97 3 27 -
Phbou.08G1273.1 17.3 0.0037 2 0.1 383 410 383 406 1 24 -
Phbou.11G0816.1 17.2 0.0039 3 0.1 355 383 357 379 3 25 -
Phbou.11G1079.1 17.1 0.0043 1 0.0 291 319 292 316 2 26 -
Phbou.06G1312.1 16.9 0.0049 1 0.1 56 79 56 78 6 28 -
Phbou.02G2350.1 16.9 0.0049 3 0.1 238 266 240 264 3 27 -
Phbou.11G1079.1 16.9 0.0049 2 0.1 331 358 335 357 5 27 -
Phbou.10G1260.1 16.9 0.005 2 0.0 303 330 306 327 4 25 -
Phbou.09G1209.1 16.9 0.005 1 0.0 38 66 43 65 6 28 -
Phbou.01G2139.1 16.8 0.0052 2 0.0 409 437 409 433 1 25 -
Phbou.05G2896.1 16.8 0.0052 1 0.0 11 39 12 36 2 26 -
Phbou.10G1255.1 16.5 0.0067 4 0.1 137 165 147 164 11 28 -
Phbou.01G0218.1 16.5 0.0069 1 0.2 24 52 25 47 2 24 -
Phbou.09G1037.1 16.3 0.0079 1 0.0 16 38 17 38 8 29 -
Phbou.01G0207.1 15.9 0.011 1 0.4 24 52 25 50 2 27 -
Phbou.01G0210.1 15.9 0.011 1 0.4 24 52 25 50 2 27 -
Phbou.09G1639.1 15.7 0.012 1 0.1 8 35 9 33 2 26 -
Phbou.09G1208.1 15.6 0.013 2 0.0 55 80 59 78 6 25 -
Phbou.04G2103.1 15.5 0.013 1 0.0 6 34 7 32 2 27 -
Phbou.02G0553.1 15.4 0.015 3 0.0 165 192 167 191 4 28 -
Phbou.05G2923.1 15.1 0.019 2 0.0 434 461 436 458 3 25 -
Phbou.12G0872.1 15.1 0.019 2 0.1 577 601 578 598 2 22 -
Phbou.07G1592.1 15.0 0.021 1 0.3 70 98 73 97 4 28 -
Phbou.12G0702.1 15.0 0.021 3 0.0 123 151 124 148 2 26 -
Phbou.02G3194.1 14.8 0.023 1 0.0 8 29 8 29 1 22 -
Phbou.06G0379.1 14.8 0.023 1 0.0 31 56 35 54 5 24 -
Phbou.03G3326.1 14.8 0.024 2 0.1 115 142 122 141 8 27 -
Phbou.09G1639.1 14.7 0.024 3 0.0 426 453 429 450 4 25 -
Phbou.09G1002.1 14.6 0.026 3 0.1 402 423 403 422 9 28 -
Phbou.01G0209.1 14.6 0.027 1 0.0 24 52 28 47 5 24 -
Phbou.03G3132.1 14.5 0.028 2 0.1 149 168 151 167 6 22 -
Phbou.01G0211.1 14.5 0.029 1 0.0 24 52 29 47 6 24 -
Phbou.05G0388.1 14.5 0.029 5 0.0 395 423 397 419 3 25 -
Phbou.02G2083.1 14.5 0.029 1 0.2 403 428 404 426 5 27 -
Phbou.08G2060.1 14.3 0.032 4 0.1 208 234 211 230 4 23 -
Phbou.06G0649.1 14.3 0.033 1 0.0 31 56 34 55 4 25 -
Phbou.01G0212.1 14.2 0.037 1 0.0 24 52 29 47 6 24 -
Phbou.10G0813.1 14.0 0.041 2 0.3 319 347 320 345 2 27 -
Phbou.10G0207.1 14.0 0.041 3 0.0 114 142 117 140 4 27 -
Phbou.07G1464.1 14.0 0.042 3 0.2 119 146 119 142 1 24 -
Phbou.04G0268.1 14.0 0.043 2 0.0 427 454 429 451 3 25 -
Phbou.08G1681.1 14.0 0.043 3 0.0 102 130 102 129 1 28 -
Phbou.03G1182.1 14.0 0.043 1 0.1 18 46 20 43 3 26 -
Phbou.08G1407.1 13.9 0.044 3 0.2 119 147 119 144 1 26 -
Phbou.02G3300.1 13.9 0.044 1 0.1 8 35 9 33 2 26 -
Phbou.10G0598.1 13.9 0.045 3 0.1 64 92 64 91 1 28 -
Phbou.02G0445.1 13.8 0.048 4 0.0 396 424 398 420 3 25 -
Phbou.08G2060.1 13.8 0.05 3 0.2 170 198 171 196 2 27 -
Phbou.03G0979.1 13.8 0.05 2 0.0 85 105 89 104 8 23 -
Phbou.01G0217.1 13.8 0.05 1 0.1 24 52 29 47 6 24 -
Phbou.07G1884.1 13.7 0.053 2 0.5 347 374 348 372 2 26 -
Phbou.03G3132.1 13.5 0.058 6 0.0 318 341 323 340 6 23 -
Phbou.09G1212.1 13.2 0.076 2 0.3 78 102 80 101 3 24 -
Phbou.04G0286.1 13.1 0.081 1 0.0 33 61 38 58 6 26 -
Phbou.09G1002.1 12.7 0.11 1 0.0 322 350 324 349 3 28 -
Phbou.02G2003.1 12.6 0.11 1 0.0 429 457 430 456 2 28 -
Phbou.02G0837.1 12.3 0.15 1 0.1 441 469 446 467 6 27 -
Phbou.07G1297.1 12.3 0.15 1 0.1 260 288 262 287 3 28 -
Phbou.09G1213.1 12.2 0.16 2 0.6 81 105 83 104 3 24 -
Phbou.11G0689.1 11.8 0.2 1 0.0 687 713 690 711 4 25 -
Phbou.02G3300.1 11.8 0.21 2 0.0 42 70 44 68 3 27 -
Phbou.03G3132.1 11.7 0.23 3 0.1 195 217 198 215 9 26 -
Phbou.09G1639.1 11.7 0.23 4 0.0 460 488 461 485 2 26 -
Phbou.03G1182.1 11.6 0.24 2 0.0 52 80 52 78 1 27 -
Phbou.07G1729.1 11.5 0.26 1 0.1 357 383 357 380 1 24 -
Phbou.02G0553.1 11.4 0.28 2 0.2 41 68 42 65 2 25 -
Phbou.02G0445.1 11.4 0.28 1 0.0 185 211 187 209 5 27 -
Phbou.01G2750.1 11.4 0.28 2 1.5 78 106 79 104 2 27 -
Phbou.01G1166.1 11.4 0.29 2 0.0 322 349 324 345 3 24 -
Phbou.02G3300.1 11.4 0.29 4 0.0 453 481 454 479 2 27 -
Phbou.07G1173.1 11.3 0.31 1 0.0 295 314 298 312 9 23 -
Phbou.03G3326.1 11.2 0.32 3 0.0 150 178 150 177 1 28 -
Phbou.06G1733.1 11.2 0.32 1 0.0 184 212 186 209 3 26 -
Phbou.06G2115.1 11.2 0.34 1 0.0 1 21 1 19 9 27 -
Phbou.07G1297.1 11.1 0.34 2 2.7 301 329 301 327 1 27 -
Phbou.05G0475.1 11.0 0.39 1 0.0 678 703 681 701 4 24 -
Phbou.02G0553.1 10.9 0.42 1 0.0 8 34 10 30 3 23 -
Phbou.10G0813.1 10.7 0.47 1 0.3 199 224 200 221 2 23 -
Phbou.08G0481.1 10.5 0.53 1 0.0 457 485 459 483 3 27 -
Phbou.07G1636.1 10.4 0.58 2 0.0 456 483 459 481 5 27 -
Phbou.11G1333.1 10.4 0.6 1 0.0 360 381 362 379 6 23 -
Phbou.09G1639.1 10.3 0.65 2 0.0 42 70 44 68 3 27 -
Phbou.03G1625.1 10.0 0.78 2 0.4 316 344 317 340 2 25 -
Phbou.01G1724.1 10.0 0.78 2 0.0 102 128 103 127 4 28 -
Phbou.03G1625.1 10.0 0.81 1 0.0 196 222 197 219 2 24 -
Phbou.10G1605.1 9.8 0.92 1 0.0 293 314 298 312 9 23 -
Phbou.01G2968.1 9.7 0.98 2 0.0 126 147 126 147 1 22 -
Phbou.09G1209.1 9.7 1 2 0.5 74 101 76 94 3 21 -
Phbou.07G0958.1 9.0 1.6 1 0.0 122 150 125 149 4 28 -
Phbou.01G1166.1 9.0 1.7 1 0.0 288 307 290 305 8 23 -
Phbou.09G0795.1 8.7 2 2 0.0 30 45 30 44 14 28 -
Phbou.07G1883.1 8.7 2.1 2 0.5 327 354 328 349 2 23 -
Phbou.03G0979.1 8.7 2.1 4 0.1 150 177 151 175 2 26 -
Phbou.01G3363.1 8.5 2.3 1 0.0 429 457 430 456 2 28 -
Phbou.05G0388.1 8.5 2.4 1 0.0 184 209 186 207 5 26 -
Phbou.11G0816.1 8.3 2.7 1 0.0 185 210 187 208 5 26 -
Phbou.09G1163.1 8.0 3.5 1 0.0 461 489 462 488 2 28 -
Phbou.10G1260.1 7.9 3.8 1 0.1 199 223 200 221 6 27 -
Phbou.12G1424.1 7.8 4.1 2 0.8 73 100 75 98 3 26 -
Phbou.12G0702.1 7.5 5 1 0.1 63 79 64 77 14 27 -
Phbou.02G0445.1 7.4 5.5 2 0.4 327 350 328 346 6 24 -
Phbou.08G0170.1 7.3 5.6 1 0.1 48 64 49 61 14 26 -
Phbou.05G0080.1 7.3 5.8 2 0.2 341 368 342 367 2 27 -
Phbou.06G0649.1 7.2 6.2 3 0.1 95 123 96 121 2 27 -
Phbou.02G2438.1 6.9 7.7 3 0.1 69 89 70 89 2 21 -
Phbou.01G0212.1 6.8 8.4 2 0.0 74 92 77 90 4 17 -
Phbou.08G1660.1 6.5 11 2 0.0 283 307 285 300 5 20 -
Phbou.07G0993.1 6.3 12 2 0.1 117 129 118 129 5 16 -
Phbou.08G1317.1 5.9 17 2 0.0 441 468 444 465 5 26 -
Phbou.12G1770.1 5.8 18 1 0.1 35 46 37 46 8 17 -
Phbou.04G1807.1 5.7 19 2 0.5 96 122 96 121 1 26 -
Phbou.04G2103.1 5.6 20 3 0.1 108 133 111 131 5 25 -
Phbou.11G1010.1 5.6 20 1 0.1 113 129 114 126 14 26 -
Phbou.12G1367.1 5.6 20 2 0.0 396 424 399 420 4 25 -
Phbou.03G0837.1 5.6 21 1 0.0 431 459 432 456 2 26 -
Phbou.05G0388.1 5.5 22 3 0.2 326 349 327 345 6 24 -
Phbou.12G0764.1 5.1 28 2 0.2 93 119 93 118 1 26 -
Phbou.04G2573.1 4.7 38 1 0.0 12 27 15 26 17 28 -
Phbou.08G0481.1 4.2 54 3 0.0 534 559 537 556 4 23 -
Phbou.10G0207.1 4.2 57 1 0.1 53 69 55 66 14 25 -
Phbou.07G1636.1 4.2 57 1 0.0 419 445 420 440 3 23 -
Phbou.08G1317.1 4.1 59 1 0.0 404 431 405 425 3 23 -
Phbou.08G2060.1 4.0 65 2 0.1 115 142 116 140 2 26 -
Phbou.09G0795.1 3.9 69 1 0.1 2 19 4 17 13 26 -
Phbou.10G1260.1 3.9 70 3 0.0 379 406 382 404 5 27 -
Phbou.11G0816.1 3.9 71 2 0.0 270 294 273 293 4 24 -
Phbou.04G0316.1 3.8 74 2 0.0 600 625 601 623 4 26 -
Phbou.06G0636.1 3.8 78 4 0.1 387 402 388 399 14 25 -
Phbou.07G2070.1 3.5 96 1 0.0 233 261 238 257 6 25 -
Phbou.02G0837.1 3.5 96 2 0.0 519 543 522 540 5 23 -
Phbou.06G0379.1 3.3 1.1e+02 2 0.0 73 86 74 85 17 28 -
Phbou.05G0388.1 3.3 1.1e+02 2 0.0 269 293 272 292 4 24 -
Phbou.07G0993.1 3.1 1.2e+02 1 0.0 97 116 102 116 7 21 -
Phbou.03G0837.1 3.1 1.2e+02 3 0.0 508 530 510 521 3 14 -
Phbou.05G2896.1 2.9 1.5e+02 2 0.0 599 624 600 622 4 26 -
Phbou.08G1273.1 2.8 1.6e+02 1 0.0 347 370 357 369 16 28 -
Phbou.02G0445.1 2.6 1.9e+02 3 0.1 371 387 373 385 14 26 -
Phbou.03G3132.1 2.5 1.9e+02 1 0.0 122 134 123 133 14 24 -
Phbou.05G0388.1 2.5 2e+02 4 0.1 371 386 372 384 14 26 -
Phbou.12G1770.1 2.3 2.3e+02 2 0.1 120 148 135 147 16 28 -
Phbou.04G2180.1 2.3 2.3e+02 2 0.0 201 217 203 215 5 17 -
Phbou.01G2120.1 2.3 2.3e+02 1 0.0 104 120 105 117 14 26 -
Phbou.09G1206.1 2.2 2.5e+02 1 0.0 14 27 15 26 17 28 -
Phbou.09G1163.1 1.9 3e+02 2 0.0 512 525 513 522 16 25 -
Phbou.04G0286.1 1.8 3.3e+02 2 0.1 302 330 304 329 3 28 -
Phbou.07G0958.1 1.7 3.5e+02 2 0.4 279 308 282 306 4 27 -
Phbou.10G1605.1 1.4 4.5e+02 2 0.0 332 352 334 349 6 21 -
Phbou.02G2003.1 1.2 5e+02 2 0.0 480 494 481 490 16 25 -
Phbou.02G2350.1 1.2 5e+02 1 0.1 178 199 178 191 13 26 -
Phbou.01G2750.1 1.2 5.1e+02 3 0.1 115 144 116 127 2 13 -
Phbou.03G0837.1 1.2 5.2e+02 2 0.0 482 495 483 492 16 25 -
Phbou.04G2242.1 1.1 5.4e+02 2 0.0 441 460 442 458 10 26 -
Phbou.08G1681.1 1.1 5.6e+02 1 0.0 35 63 36 60 2 26 -
Phbou.08G0481.1 0.9 6.4e+02 2 0.1 509 521 510 518 17 25 -
Phbou.10G0598.1 0.8 6.8e+02 1 0.0 5 18 6 16 17 27 -
Phbou.03G0393.1 0.8 6.9e+02 3 0.0 328 354 332 349 6 23 -
Phbou.02G2438.1 0.8 7e+02 1 0.0 28 41 28 40 16 28 -
Phbou.06G0649.1 0.8 7e+02 2 0.0 73 86 74 85 17 28 -
Phbou.04G2103.1 0.8 7e+02 4 0.1 138 161 139 155 3 19 -
Phbou.12G1424.1 0.8 7e+02 3 0.0 108 137 121 127 13 19 -
Phbou.12G1026.1 0.8 7e+02 2 0.0 698 719 703 713 10 20 -
Phbou.03G1444.1 0.7 7.4e+02 2 0.0 275 297 276 291 5 20 -
Phbou.12G1319.1 0.6 7.9e+02 2 0.0 492 518 494 515 5 26 -
Phbou.06G0636.1 0.6 8.1e+02 3 0.0 338 363 341 358 6 23 -
Phbou.01G3363.1 0.4 9.3e+02 2 0.0 480 493 481 490 16 25 -
Phbou.01G3363.1 0.4 9.5e+02 3 0.0 506 529 509 527 4 22 -
Phbou.09G1163.1 0.2 1.1e+03 3 0.0 538 561 540 558 3 21 -
Phbou.03G0393.1 0.2 1.1e+03 4 0.0 410 426 411 424 14 27 -
Phbou.10G0598.1 0.1 1.2e+03 4 0.2 109 117 110 117 20 27 -
Phbou.02G2350.1 -0.0 1.3e+03 2 0.1 216 230 217 228 16 27 -
Phbou.10G0598.1 -0.0 1.3e+03 2 0.0 39 50 41 49 15 23 -
Phbou.01G1724.1 -0.1 1.3e+03 1 0.0 75 88 76 86 13 23 -
Phbou.03G0949.1 -0.1 1.3e+03 2 0.0 149 166 152 165 15 28 -
Phbou.08G1346.1 -0.1 1.4e+03 1 0.0 13 29 13 27 13 27 -
Phbou.02G1497.1 -0.2 1.4e+03 1 0.0 252 266 253 264 16 27 -
Phbou.12G1770.1 -0.2 1.4e+03 3 0.0 172 186 172 181 11 20 -
Phbou.03G0979.1 -0.3 1.5e+03 1 0.0 77 89 77 87 17 27 -
#
# Program: hmmsearch
# Version: 3.2.1 (June 2018)
# Pipeline mode: SEARCH
# Query file: TBtools7726494608504652014.hmm
# Target file: protein.fa
# Option settings: hmmsearch --pfamtblout PbCaM/CMLhmmsearch.xls TBtools7726494608504652014.hmm Pb.fa
# Current dir: /cygdrive/c/Users/44876/Desktop/PbCAM/CML
# Date: Sun Oct 22 16:32:59 2023
# [ok]
