# Supplementary material for: Genome-Wide Identification and Expression Analysis of Calmodulin and Calmodulin-like Genes, Revealing CaM3 and CML13 Participating in Drought Stress in Phoebe bournei
Source: Int J Mol Sci. 2023 Dec 30;25(1):545. doi: 10.3390/ijms25010545 (PMC10778748; doi:10.3390/ijms25010545)
Supplement: Supplementary file 1 [file ijms-25-00545-s001.zip › Supplementary Files/Table S9.xlsx]

## Sheet: Table S8
Table S8 The specific primers of PbCaMs/CMLs for qRT-PCR
Primer name	Forward primer (5'-3')	Reverse primer (3'-5')
PbCaM3	CTGAGTTGCGCCATGTGATG	TGGCCATCATGACCTTGACA
PbCaM5	TGTCAAAGTCATGATGGCCA	CCCCGCATTTAGAAACTAGTGA
PbCML5	GCCGACCACTGCTTATCCT	GAAGCACGCCACGATGTTC
PbCML13	TCGCTGAGTATAAAGAAGCCTT	AGTTCTTCTGGCGGTCGATT
PbCML30	CGCTCTTCTGGTCGTATAGC	CATCAATCCCAATCCAGCGG
PbCML31	TGCCTTTTATACAGCCTGCG	TCCAGTGACACTCTTCCCTG
PbCML40	TAACGGTGAAGGAGCTGACG	AAAGGCAGCAGAGGAAATCG
PbCML42	CCTTCTGGGCAAATGGATCC	GCGTCGATGAGCTTGAAGAC
PbCML56	TGATCGGGAAGAGTGGAAGG	ACACAAAGCTGGGAAATGCA
PbCML57	AGCTGCAACATGTTCTTGGG	TTCACAGCTCCATCTCCGTT
PbCML58	AGGCCGATACAAAACATGACG	AGCTTGGGAATGTAGTTGTGA
PbEF1α	CATTCAAGTATGCGTGGGT	ACGGTGACCAGGAGCA
